# Supplementary material for: pH-responsive high stability polymeric nanoparticles for targeted delivery of anticancer therapeutics
Source: Commun Biol. 2020 Mar 3;3:95. doi: 10.1038/s42003-020-0817-4 (PMC7054360; doi:10.1038/s42003-020-0817-4)
Supplement: Supplementary file 3 — Supplementary Data [file 42003_2020_817_MOESM3_ESM.xlsx]

## Sheet: Figure 1
	Figure 1c						Figure 1e						Figure 1f							Figure 1g
	X axis	PLGA NPs	BSA-PLGA NPs				X axis	PLGA NPs	BSA-PLGA NPs				X axis	0h	24h	48h	72h			X axis	0h	24h	48h	72h
	0.4	0	0				-147	0	0				0.4	0	0	0	0			0.4	0	0	0	0
	0.4632	0	0				-143	0	0				0.4632	0	0	0	0			0.4632	0	0	0	0
	0.5365	0	0				-139	0	0				0.5365	0	0	0	0			0.5365	0	0	0	0
	0.6213	0	0				-136	0	0				0.6213	0	0	0	0			0.6213	0	0	0	0
	0.7195	0	0				-132	0	0				0.7195	0	0	0	0			0.7195	0	0	0	0
	0.8332	0	0				-128	0	0				0.8332	0	0	0	0			0.8332	0	0	0	0
	0.9649	0	0				-124	0	0				0.9649	0	0	0	0			0.9649	0	0	0	0
	1.117	0	0				-121	0	0				1.117	0	0	0	0			1.117	0	0	0	0
	1.294	0	0				-117	0	0				1.294	0	0	0	0			1.294	0	0	0	0
	1.499	0	0				-113	0	0				1.499	0	0	0	0			1.499	0	0	0	0
	1.736	0	0				-110	0	0				1.736	0	0	0	0			1.736	0	0	0	0
	2.01	0	0				-106	0	0				2.01	0	0	0	0			2.01	0	0	0	0
	2.328	0	0				-102	0	0				2.328	0	0	0	0			2.328	0	0	0	0
	2.696	0	0				-98.3	0	0				2.696	0	0	0	0			2.696	0	0	0	0
	3.122	0	0				-94.6	0	0				3.122	0	0	0	0			3.122	0	0	0	0
	3.615	0	0				-90.9	0	0				3.615	0	0	0	0			3.615	0	0	0	0
	4.187	0	0				-87.1	0	0				4.187	0	0	0	0			4.187	0	0	0	0
	4.849	0	0				-83.4	0	0				4.849	0	0	0	0			4.849	0	0	0	0
	5.615	0	0				-79.7	0	0				5.615	0	0	0	0			5.615	0	0	0	0
	6.503	0	0				-75.9	0	0				6.503	0	0	0	0			6.503	0	0	0	0
	7.531	0	0				-72.2	0	0				7.531	0	0	0	0			7.531	0	0	0	0
	8.721	0	0				-68.5	0	0				8.721	0	0	0	0			8.721	0	0	0	0
	10.1	0	0				-64.8	0	0				10.1	0	0	0	0			10.1	0	0	0	0
	11.7	0	0				-61	0	0				11.7	0	0	0	0			11.7	0	0	0	0
	13.54	0	0				-57.3	0	0				13.54	0	0	0	0			13.54	0	0	0	0
	15.69	0	0				-53.6	0.01371	0				15.69	0	0	0	0			15.69	0	0	0	0
	18.17	0	0				-49.8	0.04959	0				18.17	0	0	0	0			18.17	0	0	0	0
	21.04	0	0				-46.1	0.09202	0.00513				21.04	0	0	0	0			21.04	0	0	0	0
	24.36	0	0				-42.4	0.16283	0.01831				24.36	0	0	0	0			24.36	0	0	0	0
	28.21	0	0				-38.6	0.29464	0.05154				28.21	0	0	0	0			28.21	0	0	0	0
	32.67	0	0				-34.9	0.51063	0.0739				32.67	0	0	0	0			32.67	0	0	0	0
	37.84	0	0				-31.2	0.72449	0.11947				37.84	0	0	0	0			37.84	0	0	0	0
	43.82	0	0				-27.5	0.932	0.29558				43.82	0	0	0	0			43.82	0	0	0	0
	50.75	0	0				-23.7	1	0.48608				50.75	0	0	0	0			50.75	0	0	0	0
	58.77	0	0				-20	0.91017	0.72277				58.77	0	0	0	0			58.77	0	0	0	0
	68.06	0	0				-16.3	0.8	1				68.06	0	0	0	0			68.06	0	0	0	0
	78.82	0.04087	0				-12.5	0.7339	0.94376				78.82	0	0	0	0			78.82	0	0	0	0
	91.28	0.19891	0.11064				-8.81	0.63757	0.72568				91.28	0	0	0	0			91.28	0	0	0	0.05189
	105.7	0.52589	0.35745				-5.08	0.55115	0.57849				105.7	0	0	0	0			105.7	0	0.09756	0.07558	0.12264
	122.4	1	0.60426				-1.35	0.48859	0.49018				122.4	0	0.00334	0	0			122.4	0.15957	0.32317	0.29651	0.37264
	141.8	0.66757	1				2.38	0.27696	0.31246				141.8	0.33762	0.38462	0.33818	0.27391			141.8	0.46277	0.60976	0.58721	0.54717
	164.2	0.23978	0.55745				6.11	0.17485	0.24603				164.2	0.81029	0.83946	0.77818	0.66957			164.2	0.78191	0.85976	0.84884	0.77358
	190.1	0.07084	0.17872				9.84	0.09556	0.11342				190.1	1	1	1	0.82826			190.1	0.98404	1	1	0.91981
	220.2	0	0.05532				13.6	0.03751	0.0268				220.2	0.76527	0.77258	0.87273	1			220.2	1	0.9939	0.98837	1
	255	0	0.02553				17.3	0.0018	0.0024				255	0.30547	0.33445	0.50182	0.71304			255	0.84574	0.85976	0.84302	0.67075
	295.3	0	0				21	0	0				295.3	0	0.01338	0.14182	0.25652			295.3	0.58511	0.64024	0.60465	0.29057
	342	0	0				24.8	0	0				342	0	0	0	0.05652			342	0.30851	0.39024	0.34302	0.10849
	396.1	0	0				28.5	0	0				396.1	0	0	0	0			396.1	0.10106	0.18293	0.13953	0.05189
	458.7	0	0				32.2	0	0				458.7	0	0	0	0			458.7	0	0.04878	0.02326	0.0283
	531.2	0	0				35.9	0	0				531.2	0	0	0	0			531.2	0	0	0	0.00943
	615.1	0	0				39.7	0	0				615.1	0	0	0	0			615.1	0	0	0	0
	712.4	0	0				43.4	0	0				712.4	0	0	0	0			712.4	0	0	0	0
	825	0	0				47.1	0	0				825	0	0	0	0			825	0	0	0	0
	955.4	0	0				50.9	0	0				955.4	0	0	0	0			955.4	0	0	0	0
	1106	0	0				54.6	0	0				1106	0	0	0	0			1106	0	0	0	0
	1281	0	0				58.3	0	0				1281	0	0	0	0			1281	0	0	0	0
	1484	0	0				62	0	0				1484	0	0	0	0			1484	0	0	0	0
	1718	0	0				65.8	0	0				1718	0	0	0	0			1718	0	0	0	0
	1990	0	0				69.5	0	0				1990	0	0	0	0			1990	0	0	0	0
	2305	0	0				73.2	0	0				2305	0	0	0	0			2305	0	0	0	0
	2669	0	0				77	0	0				2669	0	0	0	0			2669	0	0	0	0
	3091	0	0				80.7	0	0				3091	0	0	0	0			3091	0	0	0	0
	3580	0	0				84.4	0	0				3580	0	0	0	0			3580	0	0	0	0
	4145	0	0				88.2	0	0				4145	0	0	0	0			4145	0.00532	0.0061	0	0
	4801	0	0				91.9	0	0				4801	0	0	0	0			4801	0.0266	0.03049	0.01744	0
	5560	0	0				95.6	0	0				5560	0	0	0	0			5560	0.05851	0.05488	0.04651	0
	6439	0	0				99.3	0	0				6439	0	0	0	0			6439	0	0	0	0
	7456	0	0				103	0	0				7456	0	0	0	0			7456	0	0	0	0
	8635	0	0				107	0	0				8635	0	0	0	0			8635	0	0	0	0
	10000	0	0				111	0	0				10000	0	0	0	0			10000	0	0	0	0
							114	0	0
							118	0	0
							122	0	0
							125	0	0
							129	0	0
							133	0	0
							137	0	0
							140	0	0
							144	0	0
							148	0	0
							149	0	0
							150	0	0

## Sheet: Figure 3
Figure 3a
X-axis	BSA_PLGA crosslinked	Std Dev	PLGA	Std Dev	BSA-PLGA	Std Dev
0	5.30303	2.77732	7.96728	0.59124	10.2828	2.12474
1	5.36364	2.8575	22.0801	2.21687	12.6263	2.64768
2	5.54545	2.8575	24.0258	2.28234	13.6229	2.84801
3	5.63636	2.8575	27.5508	2.20515	14.5758	2.98416
4	5.66667	2.89818	31.9875	2.03022	15.3636	3.1731
5	5.72727	2.89057	34.0993	2.03867	16.1111	3.13926
6	5.84848	2.84203	36.8301	1.91091	17.0471	3.41676
8	5.84848	2.84203	39.9069	1.9849	18.0741	3.6857
10	5.93939	2.84203	42.1139	1.96748	19.6061	4.15425
12	6	2.80053	46.5152	1.61992	20.7071	4.42941
18	6.09091	2.83572	49.3716	1.5393	21.8956	4.8121
24	6.18182	2.92609	52.1459	1.45447	23.9024	5.41166
Figure 3b
X-axis	pH 6.5	Std Dev	pH 5.8	Std Dev	pH 5.0	Std Dev
0	5.503	1.732	7.27273	1.11711	7.29167	0.77951
1	5.66364	2.1575	7.81818	1.39953	7.91667	0.29463
2	5.9545	2.75	7.9697	1.62708	8.125	0.51031
3	6.13636	2.5	8.27273	2.23976	8.86	0.667
4	7.26667	2.18	8.63636	2.23237	9.035	1.321
5	7.72727	1.87	14.8182	2.90235	14	0.321
6	7.84848	2.4001	17.8485	3.87566	21.567	1.121
8	8.14848	3.03	23.7576	4.31954	33.3333	3.85861
10	8.23939	1.203	30.2727	5.04607	41.6667	2.86744
12	8.556	2.3	34.697	5.1988	49	4.08248
18	8.901	2.2	38.7273	6.50429	58.3333	9.80929
24	9.12	1.9	47.0606	5.49394	76	4.89898
Figure 3c
X-axis	pH 7.4	Std Dev	pH 5.8	Std Dev	pH 4.0	Std Dev
0	9.22222	2.66667	9.37037	3.35548	10.66	3.54
1	9.22222	2.66667	9.55556	2.66667	12.1	3.66
2	9.33333	2.66667	9.88889	1.33333	13.9	2.5
3	9.33333	2.66667	10.1111	2.3094	14.21	1.88
4	9.40741	3.35548	10.2963	1.5396	15.9	2.31
5	9.44444	3.52767	10.6667	2.66667	16.89	4.2
6	9.48148	2.77555	11.0741	4.38478	19.889	2.11
8	9.48148	2.77555	11.5185	4.38478	24.89	3.44
10	9.55556	3.52767	11.963	4.28607	28.98	1.22
12	9.62963	2.0367	12.3704	3.849	34.76	2.1
16	9.77778	1.33333	12.963	4.28607	38.8	3.2
24	9.85185	0.7698	13.2222	3.52767	43.56	1.88
Figure 3d
X-axis	no GSH	Std Dev	0.5 mM GSH	Std Dev	10 mM GSH	Std Dev
0	5.30303	2.77732	5.223	0.5567	3.83333	1.234
1	5.36364	2.8575	5.356	0.7654	4.22222	3.39284
2	5.54545	2.8575	5.79	1.003	5.5	3.68041
3	5.63636	2.8575	6.75	1.345	5.33333	2.68041
4	5.66667	2.89818	8.56775	2.345	6.72222	1.03935
5	5.72727	2.89057	9.09926	2.221	11.321	2.3245
6	5.84848	2.84203	10.836	2.789	12.5	2.68041
8	5.84848	2.84203	11.909	3.2134	22	1.36083
10	5.93939	2.84203	12.393	1.876	26.7222	3.41639
12	6	2.80053	14.345	1.345	33	3.80021
18	6.09091	2.83572	17.234	2.334	39.3889	2.39284
24	6.18182	2.92609	18.2357	3.221	46.8333	2.68041

## Sheet: Figure 4
Figure 4a					Figure 4b					Figure 4c					Figure 4g
X-axis	ATRAM-BSA-PLGA NPs				X-axis	Crosslinked BSA-PLGA NPs				X-axis	pH 7.4	pH 6.5					BSA-PLGA NPs (pH 7.4)							BSA-PLGA NPs (pH 6.5)							ATRAM-BSA-PLGA NPs (pH 7.4)								ATRAM-BSA-PLGA NPs (pH 6.5)
0.4	0				-147	0				-147	0	0				n1	n2	n3	n4	Mean	SD		n1	n2	n3	n4	Mean	SD		n1	n2	n3	n4	Mean	SD		n1	n2	n3	n4	Mean	SD
0.4632	0				-143	0				-143	0	0			1h	2500.99	2076.89	2502.42	2074.21	2288.63	213.08		2566.2	2116.78	2567.2	2117.39	2341.89	224.808		2127.67	2526.67	2529.32	2125.56	2327.3	200.695		10977.5	13671.5	10978.3	13670.3	12324.4	1346.52
0.5365	0				-139	0				-139	0	0			3h	3236.11	2543.99	3240.75	2538.23	2889.77	348.671		3349.99	2893.01	2894.88	3348.98	3121.71	227.771		3335.66	2642.79	2643.79	3334.65	2989.22	345.935		15218.6	18347.9	18355.6	15234.2	16789.1	1562.67
0.6213	0				-136	0				-136	0	0
0.7195	0				-132	0				-132	0	0
0.8332	0				-128	0				-128	0	0			X- axis
0.9649	0				-124	0				-124	0	0				BSA-PLGA NPs (pH 7.4)	SD	BSA-PLGA NPs (pH 6.5)	SD	ATRAM-BSA-PLGA NPs (pH 7.4)	SD	ATRAM-BSA-PLGA NPs (pH 6.5)	SD
1.117	0				-121	0				-121	0	0			1h	2288.63	213.08	2341.89	224.808	2327.3	200.695	12324.4	1346.52
1.294	0				-117	0				-117	0	0			3h	2889.77	348.671	3121.71	227.771	2989.22	345.935	16789.1	1562.67
1.499	0				-113	0				-113	0	0
1.736	0				-110	0				-110	0	0
2.01	0				-106	0				-106	0	0
2.328	0				-102	0				-102	0	0
2.696	0				-98.3	0				-98.3	0	0
3.122	0				-94.6	0				-94.6	0	0
3.615	0				-90.9	0				-90.9	0	0
4.187	0				-87.1	0				-87.1	0	0
4.849	0				-83.4	0				-83.4	0	0
5.615	0				-79.7	0				-79.7	0	0
6.503	0				-75.9	0				-75.9	0	0
7.531	0				-72.2	0				-72.2	0	0
8.721	0				-68.5	0				-68.5	0	0
10.1	0				-64.8	0				-64.8	0	0
11.7	0				-61	0				-61	0	0
13.54	0				-57.3	0				-57.3	0	0
15.69	0				-53.6	0				-53.6	0	0
18.17	0				-49.8	0				-49.8	0	0
21.04	0				-46.1	0				-46.1	0	0
24.36	0				-42.4	0				-42.4	0	0
28.21	0				-38.6	0				-38.6	0	0
32.67	0				-34.9	0.04154				-34.9	0	0
37.84	0				-31.2	0.06333				-31.2	0.00345	0
43.82	0				-27.5	0.09475				-27.5	0.06154	0
50.75	0				-23.7	0.23547				-23.7	0.08333	0
58.77	0				-20	0.73608				-20	0.21947	0
68.06	0				-16.3	0.92277				-16.3	0.33547	0
78.82	0				-12.5	1				-12.5	0.63608	0
91.28	0.05714				-8.81	0.94376				-8.81	0.82277	0.00165
105.7	0.30357				-5.08	0.75681				-5.08	1	0.07393
122.4	0.75357				-1.35	0.27246				-1.35	0.84376	0.21268
137.8	1				2.38	0.06996				2.38	0.65681	0.45789
164.2	0.49286				6.11	0.03778				6.11	0.47849	0.71435
190.1	0.23214				9.84	0.0268				9.84	0.39018	1
220.2	0.04286				13.6	0				13.6	0.27246	0.85772
255	0				17.3	0				17.3	0.01996	0.56349
295.3	0				21	0				21	0.0268	0.22155
342	0				24.8	0				24.8	0	0.08407
396.1	0				28.5	0				28.5	0	0.01081
458.7	0				32.2	0				32.2	0	0
531.2	0				35.9	0				35.9	0	0
615.1	0				39.7	0				39.7	0	0
712.4	0				43.4	0				43.4	0	0
825	0				47.1	0				47.1	0	0
955.4	0				50.9	0				50.9	0	0
1106	0				54.6	0				54.6	0	0
1281	0				58.3	0				58.3	0	0
1484	0				62	0				62	0	0
1718	0				65.8	0				65.8	0	0
1990	0				69.5	0				69.5	0	0
2305	0				73.2	0				73.2	0	0
2669	0				77	0				77	0	0
3091	0				80.7	0				80.7	0	0
3580	0				84.4	0				84.4	0	0
4145	0				88.2	0				88.2	0	0
4801	0				91.9	0				91.9	0	0
5560	0				95.6	0				95.6	0	0
6439	0				99.3	0				99.3	0	0
7456	0				103	0				103	0	0
8635	0				107	0				107	0	0
10000	0				111	0				111	0	0
					114	0				114	0	0
					118	0				118	0	0
					122	0				122	0	0
					125	0				125	0	0
					129	0				129	0	0
					133	0				133	0	0
					137	0				137	0	0
					140	0				140	0	0
					144	0				144	0	0
					148	0				148	0	0
					149	0				149	0	0
					150	0				150	0	0

## Sheet: Figure 5
	Figure 5g
		n1	n2	n3	n4	Mean	SD
	37°C	92.4889	103.094	93.0589	103.483	98.0312	5.26299
	ATP (-)	48.5432	57.4632	48.7325	57.2565	52.9988	4.36213
	Chl	49.5643	47.1346	50.154	47.5246	48.5944	1.28925
	MβCD	95.544	88.536	95.744	88.547	92.0927	3.55196
	Flp	88.2646	96.7212	96.7221	97.3123	94.755	3.75501
	Aml	99.127	93.8933	99.2284	93.908	96.5392	2.63878

## Sheet: Figure 6
	Figure 6a
						PLGA (No Dox-TPP)							BSA-PLGA (No Dox-TPP)								ATRAM-BSA-PLGA (No Dox-TPP)
		n1	n2	n3	n4	Mean	SD		n1	n2	n3	n4	Mean	SD			n1	n2	n3	n4	Mean	SD
	Ctrl	98.5559	101.678	98.4469	101.456	100.034	1.53515		98.658	101.669	101.767	98.1143	100.052	1.67742			98.33	103.42	103.31	98.5455	100.901	2.46511
	2.5	98.511	101.21	98.532	101.186	99.8597	1.3383		96.7686	101.277	102.644	102.666	100.839	2.41639			98.11	102.191	98.224	102.199	100.181	2.01433
	5	95.024	100.031	94.913	100.021	97.4973	2.52913		97.678	93.692	93.778	97.798	95.7365	2.00218			101.08	96.78	101.08	96.67	98.9025	2.17785
	10	101.378	89.978	90.178	101.278	95.703	5.62556		90.652	94.926	90.686	94.886	92.7875	2.11858			97.76	93.67	97.86	93.46	95.6875	2.12409
	20	99.339	90.139	99.178	90.578	94.8085	4.45307		88.223	91.823	88.223	91.923	90.048	1.82534			94.868	90.668	94.968	90.568	92.768	2.15058
	50	97.0668	90.1168	97.2208	90.1268	93.6328	3.51142		91.076	87.176	91.076	86.476	88.951	2.13936			92.75	88.42	88.41	92.658	90.5595	2.14475
	75	92.167	89.007	89.017	92.221	90.603	1.59112		91.214	84.198	84.1862	91.1198	87.6795	3.48756			90.22	85.87	90.046	85.845	87.9952	2.13865
	Figure 6b
							ATRAM-BSA-PLGA pH 7.4								ATRAM-BSA-PLGA pH 6.5
			n1	n2	n3	n4	Mean	SD			n1	n2	n3	n4	Mean	SD
		Ctrl	101.03	98.88	101.42	98.902	100.058	1.17514			103.54	96.4655	103.546	96.455	100.002	3.54138
		0.05	86.1487	86.029	98.91	99.25	92.5844	6.49683			69.847	63.41	63.42	69.85	66.6318	3.21675
		0.1	90.2674	90.2574	86.8874	86.8874	88.5749	1.6875			66.08	61.433	61.4276	65.859	63.6999	2.27095
		0.25	88.63	82.111	88.6	82.12	85.3653	3.24977			52.7749	44.0871	52.6774	43.9889	48.3821	4.34435
		0.5	83.3	74.247	74.24	83.337	78.781	4.53752			44.6057	31.1355	44.552	31.21	37.8758	6.70312
		1	77.08	74.856	74.86	76.955	75.9377	1.08065			18.48	15.63	18.4799	15.66	17.0625	1.41751
		2	67.03	62.141	67.11	62.14	64.6052	2.46491			6.25	10.4411	10.4397	6.23	8.34019	2.1002
	Figure 6c
							ATRAM-BSA-PLGA pH 7.4								ATRAM-BSA-PLGA pH 6.5
			n1	n2	n3	n4	Mean	SD			n1	n2	n3	n4	Mean	SD
		Ctrl	101.08	98.929	101.07	98.931	100.002	1.07251			106.102	93.99	106.11	93.8902	100.023	6.08307
		0.05	96.9367	81.13	96.944	81.1297	89.0351	7.90525			92.5187	92.712	72.98	72.9767	82.7968	9.81874
		0.1	92.5704	92.58	79.3604	79.4303	85.9853	6.58996			73.8819	69.03	73.88	69.0412	71.4583	2.42267
		0.25	84.51	72.77	84.34	72.9207	78.6352	5.79038			60.4856	46.8256	60.4856	46.826	53.6557	6.82989
		0.5	82.8711	67.8067	82.8741	67.7866	75.3346	7.53798			41.802	21.692	21.7102	41.8809	31.7713	10.0702
		1	63.1575	77.2945	77.2995	63.2242	70.2439	7.0531			32.174	32.14	16.506	16.4991	24.3298	7.82723
		2	71.2443	71.2377	60.1003	60.1002	65.6706	5.57035			20.2077	20.2	11.13	11.1211	15.6647	4.53914
	Figure 6d
							ATRAM-BSA-PLGA pH 7.4									ATRAM-BSA-PLGA-pH 6.5
			n1	n2	n3	n4	Mean	SD				n1	n2	n3	n4	Mean	SD
		Ctrl	95.7966	95.7457	104.234	104.232	100.002	4.23114				97.341	102.658	97.34	102.7	100.01	2.66918
		0.05	97.8006	94.78	97.82	94.8002	96.3002	1.51012				84.7941	84.8076	77.24	77.24	81.0204	3.78043
		0.1	95.3819	95.371	87.3512	87.3679	91.368	4.00845				72.9776	72.968	66.35	66.36	69.6639	3.3089
		0.25	88.3034	88.3031	82.429	82.43	85.3664	2.93687				62.2297	62.2298	56.3122	56.2622	59.2585	2.97132
		0.5	76.74	76.7265	72.2146	72.2157	74.4742	2.25906				52.5479	52.57	26.93	26.9387	39.7466	12.8123
		1	73.669	73.6619	56.9446	56.9199	65.2988	8.36661				16.9514	12.6535	16.9565	12.659	14.8051	2.14886
		2	67.1076	60.1517	67.1116	60.1517	63.6307	3.47898				14.64	14.6428	6.3622	6.359	10.501	4.1404
	Figure 6e
							ATRAM-BSA-PLGA-pH 7.4								ATRAM-BSA-PLGA-pH 6.5
			n1	n2	n3	n4	Mean	SD			n1	n2	n3	n4	Mean	SD
		Ctrl	103.02	96.9879	103.012	96.989	100.002	3.01374			104.884	104.89	95.11	95.13	100.003	4.88344
		0.05	107.787	93.24	107.8	93.26	100.522	7.27174			92.62	78.808	78.8186	92.65	85.7242	6.91086
		0.1	102.782	94.69	102.782	94.8883	98.7856	3.99702			83.3993	77.9522	83.39	77.9463	80.672	2.7227
		0.25	100.582	100.538	96.238	96.18	98.3846	2.17571			81.794	75.933	81.7797	75.938	78.8612	2.92568
		0.5	99.7528	99.732	86.9518	86.9404	93.3443	6.39814			74.3971	69.028	74.3891	69.0207	71.7087	2.68438
		1	92.6503	83.88	92.6503	83.8703	88.2627	4.38758			69.465	66.72	69.47	66.7	68.0888	1.37877
		2	83.2377	76.41	83.26	76.41	79.8294	3.41944			53.93	51.25	53.91	51.25	52.585	1.33502
	Figure 6f
							ATRAM-BSA-PLGA NPs pH 7.4								ATRAM-BSA-PLGA NPs pH 6.5
			n1	n2	n3	n4	Mean	SD			n1	n2	n3	n4	Mean	SD
		Ctrl	101.59	98.39	101.61	98.38	99.9925	1.60752			103.55	96.48	103.61	96.36	100	3.58031
		0.05	98.935	94.84	98.939	94.87	96.896	2.04103			84.72	81.96	84.72	81.955	83.3388	1.38125
		0.1	98.56	92.08	98.55	92.1	95.3225	3.23251			77.89	73.56	77.9	73.56	75.7275	2.1675
		0.25	98.47	89.97	89.998	98.3742	94.203	4.2192			72.827	72.84	69.09	69.05	70.9518	1.88181
		0.5	94.342	94.361	87.87	87.9	91.1182	3.23327			63.87	67.63	63.8	67.68	65.745	1.91024
		1	88.3343	88.233	83.802	84.0918	86.1153	2.17109			53.152	48.589	48.578	53.255	50.8935	2.31029
		2	81.2244	79.0019	81.234	79.001	80.1153	1.11389			38.251	34.2224	38.351	34.109	36.2334	2.06834
	Figure 6i
						Live							Early apoptotic cells							Late apoptotic cells								Necrotic cells
		n1	n2	n3	n4	Mean	SD		n1	n2	n3	n4	Mean	SD		n1	n2	n3	n4	Mean	SD			n1	n2	n3	n4	Mean	SD
	Ctrl	97.53	94.97	97.33	94.87	96.175	1.25749		2.775	1.5775	0.82	0.925	1.52438	0.778184		2.23	0.46	2.21	0.49	1.3475	0.872593			1.79	0.28	1.78	0.27	1.03	0.755017
	ATRAM-BSA-PLGA NPs	25.55	20.64	25.64	20.66	23.1225	2.47271		76.09	72.4	75.99	72.14	74.155	1.88757		1.46	0.96	1.44	0.94	1.2	0.2502			1.26	0.57	1.15	1.36	1.085	0.306472

## Sheet: Figure 7
		Figure 7d
							BSA-PLGA NPs
							Mean	SD
		Uptake	35604	23004	22994	35614	29304	6305
							ATRAM-BSA-PLGA NPs
							Mean	SD
		Uptake	36009	21520	21521	36009	28764.8	7244.25
							PLGA NPs
							Mean	SD
		Uptake	163676	132764	163677	132763	148220	15456.5
		Figure 7f
							PLGA NPs								BSA-PLGA NPs								ATRAM-BSA-PLGA NPs
							Mean	SD							Mean	SD							Mean	SD
		Ctrl	103.058	96.944	103.566	96.942	100.127	3.18949			106.04	93.92	106.01	99.99	101.49	5.01717			104.217	96.882	104.317	96.79	100.552	3.71581
		0.05	90.3233	71.933	90.333	71.933	81.1306	9.19758			96.8329	86.0667	96.7977	86.0667	91.441	5.37431			95.668	89.688	95.81	89.88	92.7615	2.9787
		0.1	84.72	67.44	84.715	67.47	76.0863	8.63126			98.7343	78.6095	98.7454	78.609	88.6745	10.0653			94.7641	84.9884	94.7753	84.9862	89.8785	4.89119
		0.25	77.9982	62.102	80	60.08	70.045	9.01037			96.76	77.86	77.88	96.73	87.3075	9.43751			93.534	93.526	83.794	83.793	88.6617	4.86825
		0.5	66.65	53.1	66.66	53.0902	59.8751	6.77995			95.3237	77.1332	95.3532	77.135	86.2363	9.10218			93.3193	78.2889	93.181	78.2116	85.7502	7.50016
		1	51.1373	40.728	40.732	51.1423	45.9349	5.20491			95.1243	75.9865	75.9925	95.1329	85.5591	9.56956			90.662	78.976	90.7525	78.9995	84.8475	5.85984
		2	47.8725	32.66	47.567	32.4676	40.1418	7.57904			88.8	88.6676	67.4233	67.3333	78.056	10.6779			86.8644	86.7752	72.9778	86.853	83.3676	5.99865
		Figure 7g
							TNF-α							IL-1β
			n1	n2	n3	n4	Mean	SD		n1	n2	n3	n4	Mean	SD
		LPS	52.5772	42.0914	52.5714	42.0982	47.3345	5.23976		63.19	55.7902	54.7879	63.1888	59.2392	3.96603
		PLGA	50.8709	37.1709	50.8505	37.1509	44.0108	6.84991		58.5957	53.5991	58.6009	53.5971	56.0982	2.50009
		BSA-PLGA	5.69758	3.54876	5.68	3.55	4.61908	1.06972		1.03898	0.76812	1.04007	0.76809	0.903815	0.135711
		ATRAM-BSA-PLGA NPs	2.0876	2.0776	5.89	2.0775	3.03317	1.64939		1.221	0.54569	1.20306	0.55417	0.88098	0.331124

## Sheet: Figure 8
	Figure 8a
						Free Dox								ATRAM-BSA-PLGA (Dox-TPP)
	x-axis	n1	n2	n3	n4	Mean	SD			n1	n2	n3	n4	Mean	SD
	0.05	52	48	52	50	50.5	1.65831			64.15	64.15	60.75	61.44	62.6225	1.54686
	2	19	16	19	16	17.5	1.5			48	45	49	46	47	1.58114
	8	11	8	8	8	8.75	1.29904			30	23	29.1	25	26.775	2.8813
	16	3.25	2.21	3.25	2.05	2.69	0.56285			14.15	10.85	14.05	10.6	12.4125	1.69018
	24	0.754	0.25	0.23	0.88	0.5285	0.292005			3.25	2.05	3.4	1.55	2.5625	0.784518
	48	0	0	0	0	0	0			0.4	0.6	0.8	-0.4	0.35	0.455522
	Figure 8c
										Saline											BSA-PLGA NPs											Dox											Dox-TPP-BSA-PLGA NPs
	x-axis	n1	n2	n3	n4	n5	n6	n7	n8	Mean	SD		n1	n2	n3	n4	n5	n6	n7	n8	Mean	SD		n1	n2	n3	n4	n5	n6	n7	n8	Mean	SD		n1	n2	n3	n4	n5	n6	n7	n8	Mean	SD		n1	n2	n3	n4
	0	28.6289	21.7989	28.7789	21.8489	21.7235	28.9639	28.7836	21.7942	25.2901	3.49987		27.2177	22.6258	27.2503	22.637	27.2458	22.5905	27.2258	22.6371	24.9288	10.3407		24.356	26.154	24.346	26.11	26.1628	24.398	26.131	26.1308	25.4736	0.857635		26.7506	23.1385	26.7306	23.1306	26.7494	26.7494	26.7506	23.1518	25.3939	1.74567		23.4611	28.3943	28.3699	23.4535
	2	29.4796	23.9396	29.2196	24.2896	23.964	29.4046	29.4719	23.9873	26.7195	2.6773		27.6463	23.3435	27.6485	23.3547	27.6515	23.719	27.9435	23.3548	25.5827	10.7217		24.7239	26.6839	24.7059	26.6939	26.6327	24.7139	26.5809	26.5807	25.9145	0.930234		27.09	23.6579	27.15	23.668	27.0912	27.1688	27.17	23.5712	25.8209	1.69566		23.1583	28.3443	28.3247	23.51
	4	29.6593	24.5603	29.6993	24.5233	24.5439	29.5768	29.6522	24.5664	27.0977	2.54943		27.7987	23.8059	27.7474	23.8171	27.8032	24.4396	28.4059	23.8172	25.9544	10.7222		24.6959	26.5239	24.7039	26.5339	26.5527	24.6939	26.4909	26.4907	25.8357	0.881559		27.4975	24.1175	27.4575	24.1175	27.4975	27.6063	27.6075	24.0087	26.2387	1.67221		23.1412	28.3364	28.327	23.5
	6	31.2275	27.1385	31.1924	27.1871	27.131	31.255	31.2412	27.1338	29.1883	2.04086		28.7521	24.8602	28.7017	24.8714	28.7012	25.6357	29.4602	24.8715	26.9817	11.4304		24.8738	27.7057	24.8728	27.7128	27.714	24.883	27.1698	27.1696	26.5127	1.28457		26.7041	24.6926	26.7051	24.6931	26.7031	27.4979	27.4991	23.9003	26.0494	1.31266		22.8599	28.0386	23.8091	23.8168
	8	32.5367	29.8767	32.5387	29.8647	29.6313	32.8717	32.554	29.8393	31.2142	1.41649		30.8931	26.9203	30.8977	26.9315	30.8957	27.5958	31.5203	26.9316	29.0733	12.2187		24.9828	27.8028	24.9729	27.8128	27.7927	24.9616	27.2598	27.2596	26.6056	1.28244		26.9695	25.2741	26.9695	25.2895	26.9705	27.9183	27.9195	24.3207	26.4539	1.24444		22.5605	28.023	24.8305	23.84
	10	33.6634	32.1434	33.6534	32.1334	32.1069	33.5384	33.58	32.1468	32.8707	0.739095		32.3908	28.7989	32.4234	28.8101	32.3399	29.7636	33.3989	28.8102	30.842	12.9476		25.4885	27.9372	25.4884	27.9448	27.9448	25.4896	27.5898	27.5896	26.9341	1.12778		27.3227	25.8027	27.3227	25.8027	27.3137	28.3615	28.3627	24.7639	26.8816	1.21306		23.0428	24.0483	23.0442	24.06
	12	34.6432	33.1832	34.6364	33.19	33.1696	34.6807	34.6387	33.1877	33.9162	0.733698		32.9335	30.0416	32.9392	30.0528	32.9159	31.7681	34.6416	30.0529	31.9182	13.3213		26.137	28.9608	26.1236	28.9768	28.9567	26.1326	28.4238	28.4236	27.7668	1.2843		27.6267	26.218	27.6043	26.2167	27.6155	28.7155	28.7167	25.1179	27.2289	1.19241		22.6751	24.0568	27.7945	23.07
	14	36.0324	33.9724	36.0424	34	33.9567	36.0974	36.0303	33.9745	35.0133	1.03759		34.6961	31.9042	34.6456	31.9154	34.6242	33.7797	36.5042	31.9155	33.7481	13.661		26.627	29.1621	26.6157	29.1622	29.1643	26.6291	28.7715	28.7713	28.1129	1.16327		27.6508	26.3456	27.6658	26.3408	27.6538	28.7996	28.8008	25.202	27.3074	1.17872		22.3695	23.9843	27.881	23.97
	16	36.3608	34.6308	36.4108	34.6808	34.6643	36.3883	36.3587	34.6829	35.5222	0.857729		34.9121	32.3202	34.8617	32.3314	34.8735	34.3849	36.9202	32.3315	34.1169	13.8074		26.8652	29.2819	26.8642	29.2817	29.2829	26.863	28.9499	28.9497	28.2923	1.1137		27.7061	26.4637	27.7149	26.4549	27.7081	28.8837	28.8849	25.2861	27.3878	1.16893		21.9353	27.0043	23.8258	23.83
	18	36.5568	35.3168	36.5568	35.3168	35.3714	36.5467	36.5552	35.3184	35.9424	0.61173		36.2942	33.4023	36.2999	33.4135	36.2999	35.1823	38.0023	33.4136	35.2885	13.948		27.8782	30.236	27.8583	30.237	30.244	27.878	29.934	29.9338	29.2749	1.09349		28.9749	26.5469	27.7959	26.5649	27.7959	28.9737	28.9749	25.3761	27.6254	1.26813		21.9982	23.92	23.9178	23.88
	20	38.1561	37.0761	38.1461	36.9885	36.9773	38.1304	38.1558	36.9964	37.5783	0.569473		36.7311	33.8311	36.7176	33.8423	38.4511	35.5781	38.4311	33.8424	35.9281	14.4722		28.7106	30.4394	28.6309	30.4429	30.4429	28.7129	30.4499	30.4497	29.7849	0.852456		29.059	26.6502	27.869	26.669	27.861	29.0578	29.059	25.4602	27.7107	1.26355		22.0039	24.1343	27.7142	23.24
	22	38.3975	37.2175	38.3475	37.231	37.221	38.3196	38.3877	37.2273	37.7936	0.569891		36.779	33.94	36.7727	33.9512	38.56	35.72	38.54	33.9513	36.0268	14.4874		29.43	31.1579	29.4	31.15	31.16	29.42	31.167	31.1668	30.5065	0.844192		29.4311	26.919	28.3323	26.9281	28.3321	29.4299	29.4311	25.8323	28.0795	1.29069		21.6531	24.2443	24.8275	23.03
	24	39.0516	37.7116	39.0616	37.6728	37.7059	39.0704	39.0328	37.7104	38.3771	0.677115		37.2488	34.4844	37.2444	34.4956	39.1044	36.3444	39.0844	34.4957	36.5628	14.648		30.0635	31.5267	30.0249	31.5319	31.5325	30.0549	31.6719	31.6717	31.0097	0.747222		29.947	27.407	28.887	27.417	28.878	29.9458	29.947	26.3482	28.5971	1.29869		21.7652	24.2789	24.2691	24.27
	26	39.7292	38.8192	39.7592	38.86	38.8127	39.6791	39.7249	38.8135	39.2747	0.449038		38.1681	34.926	38.1614	34.9372	39.546	36.306	39.526	34.9373	37.0635	14.9419		31.5323	33.0433	31.5257	33.047	33.051	31.531	33.168	33.1678	32.5083	0.759466		30.9879	28.3003	30.0855	28.3079	30.0799	30.9867	30.9879	27.3891	29.6406	1.34512		21.6826	23.2573	23.2613	24.25
	28	40.1467	39.3132	40.1346	39.3259	39.2681	40.1921	40.1361	39.3131	39.7287	0.424256		39.1137	35.4704	39.1146	35.4816	40.0904	36.4459	40.0704	35.4817	37.6586	15.0632		32.351	33.832	32.3423	33.8363	33.841	32.351	33.968	33.9678	33.3112	0.747732		31.8134	29.1158	30.9114	29.1334	30.8936	31.8122	31.8134	28.2146	30.4635	1.34591		20.791	23.3011	24.2968	24.2957
	30	41.0256	39.6057	41.07	39.5281	39.5592	41.1232	41.0225	39.6089	40.3179	0.743386		38.8149	35.8149	38.7749	35.8261	40.4349	37.5219	40.4149	35.8262	37.9286	15.2536		33.6076	35.2701	33.5976	35.2697	35.2976	33.5976	35.3146	35.3144	34.6586	0.81945		33.1668	30.6547	32.0711	30.6668	31.9698	32.9656	33.1668	29.568	31.7787	1.26348		20.8694	23.2922	22.8945	23.3068
	Figure 8e												Figure 8g
							Tumor Weight							Survival analysis
							Mean	SD							X-axis (days)	Saline	Free Dox	ATRAM-BSA-PLGA NPs (Dox-TPP)
		Saline	7.9	7.8	7.75	7.95	7.85	0.0790569							0	100	100	100
		BSA-PLGA NPs	7.5	7.2	7.366	7.333	7.34975	0.106706							5	100	100	100
		Dox	4.5	4.2	4.51	4.334	4.386	0.128133							10	100	100	100
		Dox-TPP-BSA-PLGA NPs	3.1	2.9	3.11	2.89	3	0.105119							15	100	100	100
		ATRAM-Dox-TPP-BSA-PLGA NPs	2.15	1.67	2.11	0.69	1.655	0.588111							20	100	100	100
															25	100	100	100
															30	100	100	100
															35	75	100	100
															40	50	100	100
															45	50	75	100
															50	50	75	100
															55	25	50	100
															60	0	50	100
															65	0	50	100
															70	0	25	100
															75	0	25	100
															80	0	0	100
															85	0	0	75
															90	0	0	75
[truncated: 6 more columns]

## Sheet: Supporting Figure 1
Supporting Figure 1b					Supporting Figure 1c
	X-axis	Dox-TPP			X-axis	Dox.HCl	Dox-TPP
	99.9649	0			-147	0	0
	99.9997	0			-143	0	0
	100.003	2			-139	0	0
	100.007	1			-136	0	0
	100.01	0			-132	0	0
	100.014	0			-128	0	0
	100.017	1			-124	0	0
	100.021	0			-121	0	0
	100.066	0			-117	0	0
	100.069	11			-113	0	0
	100.073	25			-110	0	0
	100.076	23			-106	0	0
	100.08	9			-102	0	0
	100.083	5			-98.3	0	0
	100.087	6			-94.6	0	0
	100.09	5			-90.9	0	0
	100.094	0			-87.1	0	0
	100.174	0			-83.4	0	0
	100.177	1			-79.7	0	0
	100.181	0			-75.9	0	0
	100.191	0			-72.2	0	0
	100.194	1			-68.5	0	0
	100.198	0			-64.8	0	0
	100.278	0			-61	0	0
	100.281	1			-57.3	0	0
	100.285	0			-53.6	0	0
	100.299	0			-49.8	0	0
	100.302	11			-46.1	0	0
	100.306	2			-42.4	0	0
	100.309	1			-38.6	0	0
	100.313	1			-34.9	0	0
	100.316	0			-31.2	0	0
	100.32	0			-27.5	0	0
	100.323	1			-23.7	0	0
	100.327	1			-20	0.003	0
	100.33	0			-16.3	0.01552	0
	100.351	0			-12.5	0.06557	0
	100.355	1			-8.81	0.20149	0
	100.358	0			-5.08	0.41192	0.002
	100.369	0			-1.35	0.70065	0.0345
	100.372	1			3.38	1	0.09552
	100.376	0			6.11	0.87772	0.11557
	100.386	0			9.84	0.46067	0.20149
	100.389	1			13.6	0.2155	0.41192
	100.393	0			17.3	0.09604	0.77065
	100.435	0			21	0.01171	1
	100.438	2			24.8	0.007	0.67772
	100.442	0			28.5	0	0.46067
	100.49	0			32.2	0	0.2155
	100.494	3			35.9	0	0.12604
	100.497	9			39.7	0	0.09171
	100.501	5			43.4	0	0.066
	100.504	3			47.1	0	0.02
	100.508	1			50.9	0	0.001
	100.511	0			54.6	0	0
	100.515	1			58.3	0	0
	100.518	0			62	0	0
	100.522	1			65.8	0	0
	100.525	0			69.5	0	0
	100.529	0			73.2	0	0
	100.532	1			77	0	0
	100.536	0			80.7	0	0
	100.553	0			84.4	0	0
	100.557	1			88.2	0	0
	100.56	0			91.9	0	0
	100.564	0			95.6	0	0
	100.567	1			99.3	0	0
	100.571	13			103	0	0
	100.574	10			107	0	0
	100.578	5			111	0	0
	100.581	4			114	0	0
	100.585	0			118	0	0
	100.63	0			122	0	0
	100.633	1			125	0	0
	100.637	0			129	0	0
	100.64	1			133	0	0
	100.644	0			137	0	0
	100.661	0			140	0	0
	100.665	1			144	0	0
	100.668	0			148	0	0
	100.703	0			149	0	0
	100.707	1			150	0	0
	100.71	0
	100.749	0
	100.752	1
	100.755	0
	100.759	0
	100.762	18
	100.766	28
	100.769	19
	100.773	16
	100.776	11
	100.78	4
	100.783	0
	100.794	0
	100.797	2
	100.801	0
	100.815	0
	100.818	1
	100.822	0
	100.825	1
	100.829	0
	100.836	0
	100.839	3
	100.843	0
	100.864	0
	100.867	1
	100.871	0
	100.913	0
	100.916	1
	100.92	0
	100.923	0
	100.927	11
	100.93	153
	100.934	142
	100.937	90
	100.941	96
	100.944	65
	100.948	52
	100.951	53
	100.954	225
	100.958	252
	100.961	134
	100.965	94
	100.968	75
	100.972	32
	100.975	24
	100.979	14
	100.982	6
	100.986	9
	100.989	7
	100.993	10
	100.996	4
	101	0
	101.003	0
	101.007	1
	101.01	0
	101.014	19
	101.017	21
	101.021	19
	101.024	16
	101.028	5
	101.031	10
	101.035	76
	101.038	66
	101.042	48
	101.045	23
	101.049	14
	101.052	9
	101.056	351
	101.059	541
	101.063	398
	101.066	237
	101.07	177
	101.073	95
	101.077	84
	101.08	57
	101.084	43
	101.087	28
	101.091	115
	101.094	428
	101.098	385
	101.101	221
	101.105	159
	101.108	130
	101.112	52
	101.115	53
	101.119	28
	101.122	10
	101.126	17
	101.129	11
	101.133	2
	101.136	0
	101.14	1
	101.143	29
	101.147	4
	101.15	0
	101.154	8
	101.157	1
	101.161	3
	101.164	1
	101.168	1
	101.171	0
	101.182	0
	101.185	2
	101.189	0
	101.245	0
	101.248	1
	101.252	0
	101.283	0
	101.287	4
	101.29	0
	101.294	3
	101.297	0
	101.308	0
	101.311	1
	101.315	0
	101.318	1
	101.322	1
	101.325	0
	101.35	0
	101.353	1
	101.357	7
	101.36	0
	101.364	1
	101.367	0
	101.399	0
	101.402	3
	101.406	0
	101.441	0
	101.444	15
	101.448	7
	101.451	4
	101.455	3
	101.458	0
	101.511	0
	101.514	3
	101.518	0
	101.567	0
	101.57	4
	101.574	25
	101.577	5
	101.581	8
	101.584	5
	101.588	2
	101.591	4
	101.595	0
	101.602	0
	101.605	13
	101.609	50
	101.612	34
	101.616	16
	101.619	16
	101.623	8
	101.626	4
	101.63	0
	101.633	5
	101.637	0
	101.64	1
	101.644	1
	101.647	0
	101.654	0
	101.658	1
	101.661	0
	101.714	0
	101.717	11
	101.721	7
	101.724	0
	101.728	0
	101.731	2
	101.735	0
	101.756	0
	101.759	1
	101.763	1
	101.766	0
	101.791	0
	101.795	1
	101.798	0
	101.865	0
	101.868	16
	101.872	21
	101.875	12
	101.879	5
	101.882	5
	101.886	2
	101.889	0
	101.893	1
	101.896	0
	101.956	0
	101.959	17
	101.963	37
	101.966	31
	101.97	10
	101.974	9
	101.977	5
	101.981	7
	101.984	0
	102.009	0
	102.012	6
	102.016	19
	102.019	3
	102.023	5
	102.026	0
	102.093	0
	102.096	48
	102.1	38
	102.103	26
	102.107	17
	102.11	7
	102.114	0
	102.117	1
	102.121	0
	102.125	10
	102.128	28
	102.132	13
	102.135	6
	102.139	6
	102.142	10
	102.146	2
	102.149	0
	102.174	0
	102.177	1
	102.181	0
	102.191	0
	102.195	1
	102.198	0
	102.258	0
	102.262	1
	102.265	0
	102.371	0
	102.374	1
	102.378	0
	102.385	0
	102.388	1
	102.392	0
	102.427	0
	102.43	1
	102.434	0
	102.441	0
	102.444	1
	102.448	0
	102.554	0
	102.557	4
	102.561	0
	102.564	1
	102.568	0
	102.571	0
	102.575	1
	102.578	0
	102.635	0
	102.638	1
	102.642	0
	102.656	0
	102.659	1
	102.663	0
	102.687	0
	102.691	1
	102.694	1
	102.698	0
	102.737	0
	102.74	1
	102.744	0
	102.751	0
	102.754	1
	102.758	0
	102.783	0
	102.786	4
	102.79	0
	102.804	0
	102.807	1
	102.811	0
	102.85	0
	102.853	1
	102.857	0
	102.895	0
	102.899	1
	102.902	0
	102.938	0
	102.941	1
	102.945	24
	102.948	32
	102.952	17
	102.955	5
	102.959	6
	102.962	3
	102.966	0
	102.994	0
	102.998	1
	103.001	0
	103.008	0
	103.012	50
	103.015	35
	103.019	25
	103.022	15
	103.026	12
	103.029	4
	103.033	6
	103.036	244
	103.04	312
	103.043	222
	103.047	142
	103.051	201
	103.054	320
	103.058	205
	103.061	149
	103.065	110
	103.068	85
	103.072	57
	103.075	38
	103.079	30
	103.082	26
	103.086	14
	103.089	6
	103.093	3
	103.096	12
	103.1	6
	103.103	4
	103.107	1
	103.111	2
	103.114	7
	103.118	0
	103.125	0
	103.128	1
	103.132	0
	103.142	0
	103.146	2
	103.149	1
	103.153	0
	103.164	0
	103.167	1
	103.171	0
	103.206	0
	103.209	1
	103.213	0
	103.245	0
	103.248	4
	103.252	2
	103.255	0
	103.337	0
	103.34	1
	103.344	1
	103.347	0
	103.365	0
	103.368	1
	103.372	0
	103.393	0
	103.397	1
	103.4	0
	103.418	0
	103.421	1
	103.425	0
	103.429	13
	103.432	23
	103.436	3
	103.439	8
	103.443	2
	103.446	4
	103.45	0
	103.457	0
	103.46	1
	103.464	0
	103.467	3
	103.471	0
	103.559	0
	103.563	31
	103.566	57
	103.57	30
	103.574	13
	103.577	18
	103.581	8
	103.584	2
	103.588	2
	103.591	0
	103.605	0
	103.609	2
	103.612	0
	103.634	0
	103.637	1
	103.641	0
	103.697	0
	103.701	4
	103.704	3
	103.708	5
	103.712	0
	103.715	0
	103.719	1
	103.722	0
	103.733	0
	103.736	1
	103.74	0
	103.835	0
	103.839	1
	103.843	0
	103.853	0
	103.857	1
	103.86	0
	103.874	0
	103.878	4
	103.882	0
	103.892	0
	103.896	2
	103.899	0
	103.942	0
	103.945	12
	103.949	96
	103.952	307
	103.956	424
	103.96	245
	103.963	179
	103.967	123
	103.97	67
	103.974	43
	103.977	30
	103.981	33
	103.984	19
	103.988	21
	103.991	5
	103.995	5
	103.999	10
	104.002	11
	104.006	0
	104.009	5
	104.013	2
	104.016	0
	104.098	0
	104.101	1
	104.105	0
	104.108	12
	104.112	2
	104.116	0
	104.119	0
	104.123	1
	104.126	0
	104.13	1
	104.133	0
	104.304	0
	104.307	11
	104.311	6
	104.314	8
	104.318	8
	104.321	1
	104.325	0
	104.385	0
	104.389	1
	104.392	0
	104.396	2
	104.4	0
	104.403	0
	104.407	1
	104.41	0
	104.431	0
	104.435	1
	104.439	0
	104.471	0
	104.474	1
	104.478	0
	104.51	0
	104.513	1
	104.517	0
	104.588	0
	104.591	1
	104.595	0
	104.599	1
	104.602	0
	104.609	0
	104.613	1
	104.616	0
	104.62	0
	104.623	1
	104.627	0
	104.666	0
	104.67	4
	104.673	0
	104.677	1
	104.68	0
	104.723	0
	104.727	1
	104.73	0
	104.915	0
	104.919	1
	104.922	1
	104.926	0
	105.026	0
	105.029	134
	105.033	155
	105.036	100
	105.04	65
	105.043	41
	105.047	25
	105.051	20
	105.054	11
	105.058	6
	105.061	7
	105.065	5
	105.068	54
	105.072	118
	105.075	87
	105.079	77
	105.083	49
	105.086	26
	105.09	15
	105.093	12
	105.097	7
	105.1	7
	105.104	0
	105.108	2
	105.111	0
	105.115	1
	105.118	1
	105.122	2
	105.125	1
	105.129	2
	105.132	1
	105.136	0
	105.15	0
	105.154	2
	105.157	0
	105.243	0
	105.247	1
	105.25	0
	105.282	0
	105.286	2
	105.289	0
	105.293	1
	105.297	0
	105.357	0
	105.361	1
	105.364	0
	105.404	0
	105.407	2
	105.411	0
	105.436	0
	105.439	2
	105.443	0
	105.475	0
	105.479	4
	105.482	0
	105.764	0
	105.768	1
	105.772	0
	105.804	0
	105.807	1
	105.811	0
	105.836	0
	105.839	4
	105.843	0
	105.868	0
	105.872	1
	105.875	0
	105.943	0
	105.947	7
	105.95	369
	105.954	567
	105.958	392
	105.961	244
	105.965	161
	105.968	93
	105.972	60
	105.975	52
	105.979	31
	105.983	28
	105.986	22
	105.99	14
	105.993	0
	105.997	5
	106	126
	106.004	123
	106.008	56
	106.011	51
	106.015	49
	106.018	14
	106.022	12
	106.026	13
	106.029	9
	106.033	9
	106.036	3
	106.04	3
	106.043	0
	106.047	1
	106.051	2
	106.054	0
	106.065	0
	106.068	62
	106.072	67
	106.076	40
	106.079	53
	106.083	32
	106.086	10
	106.09	11
	106.094	2
	106.097	1
	106.101	0
	106.104	1
	106.108	0
	106.111	0
	106.115	2
	106.119	0
	106.122	1
	106.126	0
	106.183	0
	106.187	1
	106.19	0
	106.194	0
	106.197	10
	106.201	4
	106.205	1
	106.208	9
	106.212	0
	106.219	0
	106.222	8
	106.226	0
	106.233	0
	106.237	1
	106.24	0
	106.28	0
	106.283	6
	106.287	19
	106.291	1
	106.294	0
	106.398	0
	106.402	1
	106.405	0
	106.452	0
	106.456	1
	106.459	0
	106.463	1
	106.466	0
	106.509	0
	106.513	1
	106.516	0
	106.574	0
	106.577	1
	106.581	5
	106.585	0
	106.588	1
	106.592	0
	106.743	0
	106.746	1
	106.75	1
	106.753	0
	106.908	0
	106.912	1
	106.915	0
	106.926	0
	106.929	2
	106.933	60
	106.937	49
	106.94	30
	106.944	23
	106.947	9
	106.951	63
	106.955	170
	106.958	149
	106.962	103
	106.965	51
	106.969	38
	106.973	28
	106.976	25
	106.98	7
	106.983	19
	106.987	185
	106.991	593
	106.994	455
	106.998	295
	107.001	205
	107.005	147
	107.009	67
	107.012	50
	107.016	51
	107.019	32
	107.023	14
	107.027	15
	107.03	9
	107.034	9
	107.037	9
	107.041	1
	107.045	10
	107.048	22
	107.052	18
	107.055	10
	107.059	0
	107.063	2
	107.066	298
	107.07	689
	107.073	495
	107.077	316
	107.081	189
	107.084	142
	107.088	101
	107.091	58
	107.095	39
	107.099	22
	107.102	21
	107.106	11
	107.109	4
	107.113	9
	107.117	9
	107.12	5
	107.124	4
	107.127	10
	107.131	12
	107.134	0
	107.138	1
	107.142	0
	107.145	1
	107.149	0
	107.181	0
	107.185	1
	107.188	0
	107.203	0
	107.206	1
	107.21	0
	107.214	11
	107.217	6
	107.221	0
	107.224	5
	107.228	0
	107.239	0
	107.242	19
	107.246	8
	107.25	8
	107.253	7
	107.257	0
	107.271	0
	107.275	1
	107.278	0
	107.329	0
	107.332	1
	107.336	0
	107.343	0
	107.347	16
	107.35	22
	107.354	21
	107.358	6
	107.361	2
	107.365	5
	107.369	0
	107.397	0
	107.401	7
	107.405	19
	107.408	9
	107.412	0
	107.415	3
	107.419	0
	107.516	0
	107.52	1
	107.523	0
	107.585	0
	107.588	1
	107.592	0
	107.617	0
	107.621	3
	107.624	0
	107.668	0
	107.671	1
	107.675	0
	107.917	0
	107.92	1
	107.924	0
	107.938	0
	107.942	15
	107.946	95
	107.949	107
	107.953	70
	107.956	67
	107.96	36
	107.964	28
	107.967	7
	107.971	12
	107.975	3
	107.978	3
	107.982	0
	107.985	4
	107.989	4
	107.993	2
	107.996	1
	108	0
	108.003	1
	108.007	0
	108.011	1
	108.014	0
	108.05	0
	108.054	1
	108.058	0
	108.068	0
	108.072	49
	108.076	39
	108.079	15
	108.083	8
	108.087	0
	108.09	2
	108.094	0
	108.097	2
	108.101	3
	108.105	0
	108.123	0
	108.126	1
	108.13	1
	108.134	0
	108.141	0
	108.144	1
	108.148	0
	108.152	0
	108.155	1
	108.159	0
	108.188	0
	108.191	1
	108.195	0
	108.253	0
	108.256	4
	108.26	0
	108.289	0
	108.293	1
	108.296	0
	108.336	0
	108.34	1
	108.343	0
	108.351	0
	108.354	1
	108.358	0
	108.379	0
	108.383	1
	108.387	0
	108.416	0
	108.419	5
	108.423	0
	108.437	0
	108.441	1
	108.445	8
	108.448	2
	108.452	0
	108.456	1
	108.459	0
	108.495	0
	108.499	1
	108.503	0
	108.521	0
	108.524	1
	108.528	0
	108.59	0
	108.593	1
	108.597	0
	108.6	1
	108.604	0
	108.637	0
	108.64	1
	108.644	0
	108.658	0
	108.662	1
	108.666	0
	108.669	1
	108.673	0
	108.716	0
	108.72	1
	108.724	0
	108.734	0
	108.738	1
	108.742	0
	108.782	0
	108.785	1
	108.789	0
	108.88	0
	108.883	3
	108.887	0
	108.988	0
	108.992	1
	108.996	0
	109.021	0
	109.025	1
	109.028	0
	109.09	0
	109.094	73
	109.097	950
	109.101	1721
	109.105	1170
	109.108	670
	109.112	514
	109.115	323
	109.119	182
	109.123	150
	109.126	92
	109.13	51
	109.134	39
	109.137	33
	109.141	18
	109.144	20
	109.148	16
	109.152	32
	109.155	10
	109.159	7
	109.163	12
	109.166	0
	109.17	0
	109.174	1
	109.177	2
	109.181	0
	109.192	0
	109.195	2
	109.199	0
	109.203	4
	109.206	3
	109.21	3
	109.213	0
	109.221	0
	109.224	7
	109.228	24
	109.232	15
	109.235	7
	109.239	4
	109.243	4
	109.246	0
	109.25	8
	109.253	1
	109.257	0
	109.283	0
	109.286	1
	109.29	5
	109.293	0
	109.312	0
	109.315	3
	109.319	14
	109.323	4
	109.326	6
	109.33	0
	109.362	0
	109.366	1
	109.37	0
	109.377	0
	109.381	1
	109.384	0
	109.388	0
	109.392	13
	109.395	31
	109.399	22
	109.402	15
	109.406	11
	109.41	18
	109.413	22
	109.417	17
	109.421	1
	109.424	4
	109.428	0
	109.468	0
	109.472	2
	109.475	2
	109.479	0
	109.493	0
	109.497	4
	109.501	7
	109.504	0
	109.508	1
	109.512	0
	109.537	0
	109.541	1
	109.544	0
	109.559	0
	109.563	1
	109.566	0
	109.606	0
	109.61	1
	109.613	5
	109.617	0
	109.69	0
	109.694	11
	109.697	2
	109.701	2
	109.704	4
	109.708	0
	109.734	0
	109.737	20
	109.741	6
	109.745	0
	109.748	0
	109.752	5
	109.755	0
	109.77	0
	109.774	1
	109.777	0
	109.839	0
	109.843	1
	109.847	0
	109.919	0
	109.923	1
	109.927	0
	109.934	0
	109.938	195
	109.941	707
	109.945	594
	109.949	336
	109.952	244
	109.956	172
	109.96	84
	109.963	74
	109.967	62
	109.97	45
	109.974	28
	109.978	25
	109.981	26
	109.985	12
	109.989	26
	109.992	8
	109.996	4
	110	3
	110.003	10
	110.007	0
	110.011	0
	110.014	9
	110.018	2
	110.022	0
	110.025	3
	110.029	0
	110.032	1
	110.036	3
	110.04	0
	110.098	0
	110.102	92
	110.105	104
	110.109	35
	110.113	43
	110.116	20
	110.12	13
	110.124	14
	110.127	11
	110.131	11
	110.135	7
	110.138	5
	110.142	0
	110.16	0
	110.164	1
	110.167	0
	110.259	0
	110.262	1
	110.266	0
	110.27	1
	110.273	0
	110.317	0
	110.321	1
	110.324	0
	110.332	0
	110.335	4
	110.339	0
	110.361	0
	110.365	1
	110.368	0
	110.386	0
	110.39	2
	110.394	8
	110.397	0
	110.423	0
	110.427	1
	110.43	0
	110.456	0
	110.46	2
	110.463	0
	110.47	0
	110.474	1
	110.478	2
	110.481	4
	110.485	0
	110.492	0
	110.496	3
	110.5	0
	110.58	0
	110.584	1
	110.587	0
	110.617	0
	110.62	1
	110.624	0
	110.712	0
	110.715	3
	110.719	1
	110.723	1
	110.726	0
	110.759	0
	110.763	1
	110.767	0
	110.818	0
	110.822	1
	110.825	0
	110.843	0
	110.847	1
	110.851	0
	110.854	1
	110.858	0
	110.884	0
	110.887	1
	110.891	0
	110.975	0
	110.979	59
	110.983	96
	110.986	86
	110.99	49
	110.994	50
	110.997	15
	111.001	19
	111.005	11
	111.008	1
	111.012	1
	111.016	0
	111.019	2
	111.023	0
	111.034	0
	111.038	14
	111.041	208
	111.045	269
	111.049	123
	111.052	129
	111.056	66
	111.06	46
	111.063	12
	111.067	13
	111.071	8
	111.074	101
	111.078	498
	111.082	438
	111.085	284
	111.089	300
	111.093	265
	111.096	216
	111.1	141
	111.103	108
	111.107	50
	111.111	963
	111.114	5074
	111.118	4806
	111.122	3062
	111.125	2059
	111.129	1391
	111.133	862
	111.136	552
	111.14	378
	111.144	283
	111.147	161
	111.151	162
	111.155	77
	111.158	45
	111.162	100
	111.166	54
	111.169	11
	111.173	31
	111.177	66
	111.18	10
	111.184	3
	111.188	3
	111.191	5
	111.195	3
	111.199	2
	111.202	15
	111.206	10
	111.21	19
	111.213	10
	111.217	8
	111.221	3
	111.224	19
	111.228	13
	111.232	1
	111.235	1
	111.239	3
	111.243	0
	111.246	1
	111.25	0
	111.254	2
	111.257	1
	111.261	0
	111.265	1
	111.268	0
	111.272	0
	111.276	1
	111.279	0
	111.283	0
	111.287	1
	111.29	1
	111.294	0
	111.301	0
	111.305	2
	111.309	5
	111.312	0
	111.316	1
	111.32	1
	111.323	0
	111.331	0
	111.334	2
	111.338	3
	111.342	0
	111.345	1
	111.349	0
	111.356	0
	111.36	9
	111.364	2
	111.367	7
	111.371	0
	111.375	0
	111.378	1
	111.382	0
	111.393	0
	111.397	16
	111.4	22
	111.404	17
	111.408	11
	111.412	0
	111.415	3
	111.419	0
	111.426	0
	111.43	2
	111.434	0
	111.445	0
	111.448	8
	111.452	8
	111.456	3
	111.459	0
	111.507	0
	111.511	8
	111.514	9
	111.518	3
	111.522	5
	111.525	2
	111.529	0
	111.533	1
	111.536	0
	111.617	0
	111.621	1
	111.624	0
	111.676	0
	111.68	12
	111.683	6
	111.687	5
	111.691	0
	111.72	0
	111.724	1
	111.727	0
	111.768	0
	111.771	1
	111.775	0
	111.797	0
	111.801	5
	111.804	0
	111.834	0
	111.838	1
	111.841	0
	111.959	0
	111.963	17
	111.966	226
	111.97	238
	111.974	162
	111.977	105
	111.981	84
	111.985	57
	111.988	33
	111.992	15
	111.996	14
	111.999	10
	112.003	8
	112.007	2
	112.01	1
	112.014	7
	112.018	3
	112.021	5
	112.025	5
	112.029	14
	112.032	0
	112.036	0
	112.04	50
	112.044	145
	112.047	96
	112.051	69
	112.055	42
	112.058	36
	112.062	22
	112.066	18
	112.069	9
	112.073	85
	112.077	140
	112.08	83
	112.084	63
	112.088	44
	112.091	21
	112.095	21
	112.099	6
	112.102	0
	112.106	4
	112.11	0
	112.113	135
	112.117	687
	112.121	666
	112.125	478
	112.128	292
	112.132	219
	112.136	135
	112.139	90
	112.143	64
	112.147	41
	112.15	27
	112.154	18
	112.158	6
	112.161	3
	112.165	14
	112.169	3
	112.172	2
	112.176	2
	112.18	10
	112.183	1
	112.187	0
	112.191	0
	112.194	1
	112.198	0
	112.202	6
	112.206	0
	112.209	1
	112.213	0
	112.224	0
	112.228	1
	112.231	0
	112.253	0
	112.257	1
	112.261	0
	112.264	0
	112.268	1
	112.272	0
	112.287	0
	112.29	7
	112.294	4
	112.298	1
	112.301	0
	112.305	1
	112.309	0
	112.312	0
	112.316	2
	112.32	0
	112.327	0
	112.331	4
	112.334	0
	112.375	0
	112.379	1
	112.382	0
	112.438	0
	112.441	2
	112.445	12
	112.449	3
	112.452	1
	112.456	0
	112.474	0
	112.478	1
	112.482	1
	112.486	0
	112.489	11
	112.493	27
	112.497	12
	112.5	10
	112.504	0
	112.508	0
	112.511	1
	112.515	1
	112.519	3
	112.522	0
	112.593	0
	112.596	1
	112.6	0
	112.659	0
	112.663	5
	112.666	12
	112.67	2
	112.674	5
	112.677	0
	112.747	0
	112.751	1
	112.755	0
	112.799	0
	112.803	1
	112.807	0
	112.877	0
	112.88	1
	112.884	0
	112.947	0
	112.951	53
	112.954	236
	112.958	222
	112.962	132
	112.965	98
	112.969	59
	112.973	18
	112.976	24
	112.98	15
	112.984	33
	112.988	55
	112.991	26
	112.995	9
	112.999	13
	113.002	10
	113.006	8
	113.01	4
	113.013	5
	113.017	1
	113.021	0
	113.025	1
	113.028	0
	113.032	0
	113.036	1
	113.039	0
	113.043	0
	113.047	53
	113.05	101
	113.054	420
	113.058	794
	113.061	527
	113.065	346
	113.069	294
	113.073	211
	113.076	195
	113.08	103
	113.084	86
	113.087	37
	113.091	46
	113.095	145
	113.098	156
	113.102	79
	113.106	69
	113.11	46
	113.113	21
	113.117	23
	113.121	16
	113.124	1
	113.128	54
	113.132	157
	113.135	145
	113.139	83
	113.143	45
	113.147	32
	113.15	35
	113.154	25
	113.158	10
	113.161	2
	113.165	8
	113.169	7
	113.172	1
	113.176	8
	113.18	3
	113.183	1
	113.187	0
	113.191	0
	113.195	2
	113.198	0
	113.202	3
	113.206	7
	113.209	5
	113.213	1
	113.217	0
	113.239	0
	113.243	8
	113.246	15
	113.25	10
	113.254	2
	113.257	0
	113.261	0
	113.265	1
	113.269	0
	113.287	0
	113.291	3
	113.294	20
	113.298	9
	113.302	2
	113.306	0
	113.35	0
	113.354	16
	113.357	27
	113.361	22
	113.365	6
	113.368	7
	113.372	1
	113.376	0
	113.387	0
	113.391	1
	113.394	5
	113.398	7
	113.402	10
	113.405	40
	113.409	28
	113.413	16
	113.417	8
	113.42	7
	113.424	7
	113.428	1
	113.431	0
	113.435	0
	113.439	1
	113.443	0
	113.446	0
	113.45	1
	113.454	0
	113.476	0
	113.48	1
	113.483	0
	113.487	0
	113.491	2
	113.494	0
	113.505	0
	113.509	1
	113.513	24
	113.517	22
	113.52	16
	113.524	7
	113.528	5
	113.531	2
	113.535	3
	113.539	2
	113.543	0
	113.546	0
	113.55	1
	113.554	0
	113.557	2
	113.561	0
	113.565	2
	113.568	0
	113.576	0
	113.58	5
	113.583	7
	113.587	2
	113.591	2
	113.594	0
	113.598	2
	113.602	0
	113.624	0
	113.628	1
	113.631	0
	113.635	31
	113.639	26
	113.643	11
	113.646	15
	113.65	11
	113.654	5
	113.657	0
	113.661	2
	113.665	0
	113.668	1
	113.672	0
	113.702	0
	113.706	6
	113.709	3
	113.713	5
	113.717	0
	113.72	6
	113.724	0
	113.728	0
	113.732	1
	113.735	0
	113.765	0
	113.769	1
	113.772	0
	113.787	0
	113.791	1
	113.795	2
	113.798	0
	113.828	0
	113.832	1
	113.835	6
	113.839	2
	113.843	1
	113.846	0
	113.865	0
	113.869	1
	113.872	0
	113.895	0
	113.898	1
	113.902	0
	113.906	0
	113.91	1
	113.913	0
	113.932	0
	113.936	14
	113.939	42
	113.943	20
	113.947	43
	113.95	105
	113.954	59
	113.958	193
	113.961	780
	113.965	694
	113.969	394
	113.973	269
	113.976	179
	113.98	102
	113.984	72
	113.987	50
	113.991	22
	113.995	24
	113.999	21
	114.002	12
	114.006	4
	114.01	80
	114.013	91
	114.017	49
	114.021	39
	114.025	30
	114.028	6
	114.032	12
	114.036	9
	114.039	4
	114.043	0
	114.047	9
	114.051	0
	114.058	0
	114.062	11
	114.065	45
	114.069	20
	114.073	9
	114.077	12
	114.08	8
	114.084	811
	114.088	10664
	114.091	13872
	114.095	9322
	114.099	6048
	114.103	4300
	114.106	2593
	114.11	1804
	114.114	1149
	114.117	780
	114.121	554
	114.125	456
	114.129	310
	114.132	210
	114.136	284
	114.14	185
	114.143	144
	114.147	70
	114.151	181
	114.155	107
	114.158	6
	114.162	40
	114.166	19
	114.169	18
	114.173	32
	114.177	17
	114.181	11
	114.184	14
	114.188	6
	114.192	4
	114.195	0
	114.199	25
	114.203	4
	114.207	35
	114.21	17
	114.214	12
	114.218	13
	114.221	2
	114.225	20
	114.229	34
	114.233	28
	114.236	23
	114.24	27
	114.244	41
	114.247	46
	114.251	15
	114.255	9
	114.259	10
	114.262	14
	114.266	4
	114.27	27
	114.273	22
	114.277	19
	114.281	22
	114.285	21
	114.288	5
	114.292	1
	114.296	4
	114.299	4
	114.303	33
	114.307	20
	114.311	18
	114.314	26
	114.318	13
	114.322	13
	114.325	30
	114.329	20
	114.333	24
	114.337	30
	114.34	11
	114.344	16
	114.348	13
	114.351	14
	114.355	6
	114.359	0
	114.363	0
	114.366	1
	114.37	2
	114.374	5
	114.378	13
	114.381	9
	114.385	2
	114.389	0
	114.392	19
	114.396	15
	114.4	14
	114.404	7
	114.407	9
	114.411	16
	114.415	27
	114.418	30
	114.422	12
	114.426	3
	114.43	12
	114.433	7
	114.437	2
	114.441	2
	114.444	0
	114.448	0
	114.452	23
	114.456	23
	114.459	16
	114.463	12
	114.467	22
	114.47	34
	114.474	18
	114.478	16
	114.482	42
	114.485	27
	114.489	19
	114.493	12
	114.497	11
	114.5	7
	114.504	5
	114.508	2
	114.511	7
	114.515	24
	114.519	20
	114.523	28
	114.526	53
	114.53	36
	114.534	27
	114.537	12
	114.541	14
	114.545	3
	114.549	23
	114.552	22
	114.556	8
	114.56	2
	114.563	8
	114.567	2
	114.571	0
	114.575	0
	114.578	22
	114.582	53
	114.586	62
	114.59	44
	114.593	16
	114.597	14
	114.601	5
	114.604	35
	114.608	59
	114.612	40
	114.616	13
	114.619	13
	114.623	10
	114.627	4
	114.63	3
	114.634	4
	114.638	6
	114.642	0
	114.645	1
	114.649	0
	114.653	0
	114.657	2
	114.66	11
	114.664	22
	114.668	7
	114.671	1
	114.675	2
	114.679	32
	114.683	23
	114.686	14
	114.69	5
	114.694	5
	114.697	1
	114.701	4
	114.705	0
	114.709	1
	114.712	7
	114.716	1
	114.72	1
	114.724	0
	114.727	13
	114.731	25
	114.735	9
	114.738	6
	114.742	5
	114.746	1
	114.75	3
	114.753	4
	114.757	1
	114.761	1
	114.764	0
	114.768	3
	114.772	0
	114.779	0
	114.783	8
	114.787	1
	114.791	2
	114.794	1
	114.798	0
	114.809	0
	114.813	3
	114.817	0
	114.873	0
	114.876	5
	114.88	7
	114.884	4
	114.887	3
	114.891	0
	114.906	0
	114.91	3
	114.914	4
	114.917	6
	114.921	3
	114.925	5
	114.928	2
	114.932	0
	114.936	23
	114.94	35
	114.943	78
	114.947	77
	114.951	129
	114.955	326
	114.958	228
	114.962	157
	114.966	113
	114.969	93
	114.973	57
	114.977	42
	114.981	25
	114.984	24
	114.988	24
	114.992	132
	114.996	184
	114.999	108
	115.003	142
	115.007	157
	115.01	88
	115.014	72
	115.018	76
	115.022	70
	115.025	31
	115.029	34
	115.033	23
	115.037	51
	115.04	32
	115.044	22
	115.048	44
	115.051	567
	115.055	628
	115.059	368
	115.063	248
	115.066	180
	115.07	626
	115.074	1391
	115.078	1031
	115.081	669
	115.085	656
	115.089	757
	115.092	1291
	115.096	991
	115.1	700
	115.104	426
	115.107	1120
	115.111	1604
	115.115	1241
	115.119	746
	115.122	590
	115.126	405
	115.13	253
	115.133	163
	115.137	111
	115.141	70
	115.145	50
	115.148	47
	115.152	32
	115.156	26
	115.16	19
	115.163	16
	115.167	11
	115.171	23
	115.175	21
	115.178	0
	115.182	5
	115.186	3
	115.189	0
	115.193	4
	115.197	1
	115.201	0
	115.204	5
	115.208	1
	115.212	0
	115.249	0
	115.253	11
	115.257	8
	115.26	12
	115.264	15
	115.268	4
	115.272	2
	115.275	0
	115.279	0
	115.283	1
	115.286	0
	115.294	0
	115.298	1
	115.301	0
	115.305	1
	115.309	1
	115.313	5
	115.316	3
	115.32	14
	115.324	6
	115.328	0
	115.339	0
	115.342	1
	115.346	0
	115.35	29
	115.354	27
	115.357	13
	115.361	9
[truncated: 98,903 more rows]

## Sheet: Supporting Figure 3
						Dox							Dox-TPP
						Mean	SD						Mean	SD
	Ctrl	101.906	98.9924	101.915	98.98	100.448	1.46226		102.2	99.89	102.21	98.61	100.728	1.54526
	0.25	93.027	86.027	93.01	86.0046	89.5171	3.50136		77	83.924	76.9846	83.897	80.4514	3.45912
	0.5	82.686	82.783	74.0327	74.1418	78.4109	4.32393		68.9193	68.9654	65.9724	65.9946	67.4629	1.47954
	0.75	64.2354	59.544	64.2	59.544	61.8809	2.33688		56.75	46.268	46.277	56.712	51.5018	5.22927
	1	48.987	48.93	42.472	42.4813	45.7176	3.24099		36.2165	36.236	29.758	29.6735	32.971	3.25539
	2	31	22.578	31.113	22.45	26.7853	4.27168		16.663	12.408	16.67	12.42	14.5403	2.12626

## Sheet: Supporting Figure 5
	Figure S5a					Supporting Figure 5b						Supporting Figure 5c				Supporting Figure 5d
						x-axis	PLGA NPs	COOH-PLGA NPs	BSA-PLGA NPs			x-axis	BSA-PLGA NPs			x-axis	BSA PLGA	BSA-PLGA crosslinked
	x-axis	Crosslinking degree (%)				599.748	100.127	99.7457	99.5039			-147	0			280	-0.08703	-0.04427
	0	0	0			601.676	100.14	99.8658	99.7217			-143	0			279	-0.10107	0.10444
	0.25	73	3			603.605	100.138	99.9116	99.8501			-139	0			278	-0.01606	0.03813
	0.5	87	4			605.533	100.123	99.9417	99.9186			-136	0			277	-0.25377	-0.20628
	1	97	6			607.462	100.097	99.9725	99.944			-132	0			276	0.1178	-0.03981
						609.39	100.076	99.9594	99.9387			-128	0			275	-0.16367	-0.10599
						611.319	100.072	99.8957	99.9125			-124	0			274	-0.30837	-0.01689
						613.247	100.077	99.779	99.8768			-121	0			273	-0.02219	0.02142
						615.176	100.093	99.6219	99.8558			-117	0			272	0.0757	0.09818
						617.104	100.127	99.4219	99.8614			-113	0			271	0.06256	-0.00719
						619.033	100.154	99.1545	99.8581			-110	0			270	-0.15771	-0.04867
						620.961	100.149	98.7956	99.7989			-106	0			269	-0.00522	-0.10929
						622.889	100.121	98.3298	99.6839			-102	0			268	0.20963	0.05447
						624.818	100.095	97.814	99.5435			-98.3	0			267	0.02993	0.03567
						626.746	100.085	97.4449	99.3861			-94.6	0			266	0.08459	0.06841
						628.675	100.09	97.4199	99.1811			-90.9	0			265	-0.06416	-0.02347
						630.603	100.102	97.7021	98.8864			-87.1	0			264	0.04387	0.06751
						632.532	100.115	98.0408	98.5204			-83.4	0			263	-0.04584	-0.02073
						634.46	100.118	98.244	98.2198			-79.7	0			262	-0.29971	-0.40823
						636.389	100.104	98.3446	98.1575			-75.9	0			261	-0.16353	-0.29032
						638.317	100.078	98.4822	98.3625			-72.2	0			260	0.04088	-0.05962
						640.245	100.051	98.7184	98.7056			-68.5	0			259	-0.10164	0.21296
						642.174	100.026	99.0392	99.0554			-64.8	0			258	-0.03966	0.12104
						644.102	100.005	99.3489	99.3494			-61	0			257	-0.10983	-0.09605
						646.031	99.9906	99.5982	99.5658			-57.3	0			256	-0.00324	-0.12666
						647.959	99.9831	99.7681	99.7069			-53.6	0			255	0.08038	-0.06646
						649.888	99.9754	99.8678	99.7891			-49.8	0			254	0.23207	0.06333
						651.816	99.962	99.9171	99.8284			-46.1	0			253	-0.03984	-0.06331
						653.745	99.9432	99.9372	99.8407			-42.4	0			252	-0.17915	-0.07657
						655.673	99.9235	99.944	99.8415			-38.6	0			251	-0.04899	-0.27973
						657.602	99.9052	99.945	99.8381			-34.9	0.00345			250	-0.18013	-0.38247
						659.53	99.8886	99.9409	99.8306			-31.2	0.0926			249	-0.20837	-0.28234
						661.458	99.8753	99.9313	99.8258			-27.5	0.18333			248	-0.18252	-0.30415
						663.387	99.8667	99.921	99.8246			-23.7	0.32295			247	-0.35742	-0.36743
						665.315	99.8621	99.9152	99.8251			-20	0.53547			246	-0.50891	-0.53847
						667.244	99.8532	99.91	99.8219			-16.3	0.76078			245	-0.55547	-0.53577
						669.172	99.8291	99.8992	99.809			-12.5	0.92768			244	-0.71861	-0.90188
						671.101	99.7939	99.8846	99.7904			-8.81	1			243	-0.84749	-0.97714
						673.029	99.763	99.8719	99.7762			-5.08	0.94376			242	-1.23262	-1.21852
						674.958	99.7426	99.8631	99.7713			-1.35	0.78118			241	-1.21544	-1.20525
						676.886	99.7277	99.8565	99.7722			2.38	0.48736			240	-1.64522	-1.96622
						678.814	99.7139	99.8493	99.7724			6.11	0.30843			239	-2.4046	-2.12138
						680.743	99.6985	99.8395	99.7675			9.84	0.17246			238	-2.85152	-2.61265
						682.671	99.6786	99.8291	99.7583			13.6	0.01996			237	-3.08596	-2.98363
						684.6	99.6562	99.8228	99.7486			17.3	0.0268			236	-3.97766	-3.98446
						686.528	99.6353	99.8208	99.741			21	0			235	-4.49118	-4.42629
						688.457	99.6139	99.8186	99.7346			24.8	0			234	-5.58929	-5.49907
						690.385	99.5885	99.814	99.7275			28.5	0			233	-6.27211	-6.28063
						692.314	99.5605	99.8093	99.7192			32.2	0			232	-7.44133	-7.39838
						694.242	99.5319	99.8077	99.7108			35.9	0			231	-8.11437	-8.05766
						696.171	99.5013	99.8096	99.7039			39.7	0			230	-9.06107	-9.15916
						698.099	99.4665	99.8125	99.699			43.4	0			229	-9.96111	-9.89506
						700.027	99.4289	99.8144	99.6951			47.1	0			228	-11.2438	-11.1773
						701.956	99.394	99.8177	99.6935			50.9	0			227	-11.3729	-11.672
						703.884	99.3667	99.8258	99.6978			54.6	0			226	-12.2419	-12.4648
						705.813	99.347	99.8373	99.7084			58.3	0			225	-12.6266	-12.7592
						707.741	99.3314	99.8487	99.7204			62	0			224	-13.2451	-13.2798
						709.67	99.3192	99.8582	99.7299			65.8	0			223	-13.4202	-13.3764
						711.598	99.3118	99.8662	99.7359			69.5	0			222	-13.5091	-13.5854
						713.527	99.3103	99.8733	99.7397			73.2	0			221	-13.3967	-13.5025
						715.455	99.3163	99.8803	99.7428			77	0			220	-13.707	-13.5664
						717.383	99.331	99.8739	99.7448			80.7	0			219	-13.6474	-13.6146
						719.312	99.352	99.8671	99.745			84.4	0			218	-13.3161	-13.4405
						721.24	99.3754	99.859	99.7458			88.2	0			217	-13.3793	-13.394
						723.169	99.4004	99.8486	99.7498			91.9	0			216	-13.7963	-13.5987
						725.097	99.4263	99.8347	99.7568			95.6	0			215	-13.3432	-13.8969
						727.026	99.4483	99.8174	99.7635			99.3	0			214	-13.2889	-13.3912
						728.954	99.4615	99.7965	99.7681			103	0			213	-13.5855	-13.4458
						730.883	99.465	99.7718	99.7658			107	0			212	-14.1235	-13.85
						732.811	99.4573	99.7436	99.7626			111	0			211	-14.3446	-14.4643
						734.74	99.4348	99.7128	99.7561			114	0			210	-14.8535	-14.965
						736.668	99.3984	99.6791	99.7455			118	0			209	-14.9309	-15.0925
						738.596	99.3548	99.6411	99.7328			122	0			208	-14.3576	-14.2163
						740.525	99.3099	99.5973	99.718			125	0			207	-13.6882	-13.8629
						742.453	99.2669	99.5456	99.6987			129	0			206	-12.6332	-12.709
						744.382	99.2301	99.4811	99.6713			133	0			205	-10.4005	-10.7433
						746.31	99.2053	99.3973	99.6327			137	0			204	-8.11956	-8.34861
						748.239	99.1971	99.2857	99.5818			140	0			203	-5.6403	-5.45149
						750.167	99.2052	99.1334	99.5157			144	0			202	-1.89012	-1.81289
						752.096	99.2275	98.9213	99.4244			148	0			201	1.01514	1.2768
						754.024	99.2636	98.6462	99.2919			149	0			200	5.42212	5.21321
						755.952	99.3125	98.363	99.1061			150	0			199	9.9348	9.61738
						757.881	99.3712	98.183	98.8726							198	14.8937	14.092
						759.809	99.4366	98.1732	98.6269							197	18.1863	17.8528
						761.738	99.508	98.2708	98.4267							196	23.1933	20.9153
						763.666	99.5842	98.3516	98.3263							195	29.7863	24.1167
						765.595	99.6615	98.3563	98.3465							194	22.3216	42.4895
						767.523	99.7381	98.3061	98.459							193	-10.2408	-88.341
						769.452	99.8149	98.2336	98.5965							192	-21.8089	-15.7765
						771.38	99.8908	98.1513	98.6925							191	32.2724	-28.5507
						773.309	99.9629	98.0755	98.7284							190	4.85513	-11.0352
						775.237	100.03	98.0368	98.7463							189	8.60978	-619.124
						777.165	100.09	98.0508	98.813							188	5.03845	18.5692
						779.094	100.146	98.0979	98.9578							187	6.18175	-3.36502
						781.022	100.196	98.1579	99.1448							186	-10.055	45.4092
						782.951	100.242	98.2605	99.3052							185	479.653	78.0227
						784.879	100.283	98.46	99.3883							184	-54.0644	10.1899
						786.808	100.318	98.748	99.3781							183	25.864	10.2043
						788.736	100.35	99.0336	99.2802							182	30.1249	-246.495
						790.665	100.378	99.2275	99.1142							181	-25.6563	4.27661
						792.593	100.403	99.3013	98.9223							180	-9.66266	-51.0365
						794.521	100.425	99.2992	98.7802
						796.45	100.443	99.307	98.7769
						798.378	100.459	99.3983	98.9489
						800.307	100.472	99.5721	99.2307
						802.235	100.482	99.7581	99.5027
						804.164	100.487	99.8915	99.694
						806.092	100.488	99.9567	99.7967
						808.021	100.488	99.9676	99.8405
						809.949	100.487	99.9376	99.8471
						811.878	100.485	99.8762	99.8216
						813.806	100.479	99.7955	99.7573
						815.734	100.47	99.7102	99.6496
						817.663	100.456	99.6381	99.5191
						819.591	100.435	99.6075	99.4213
						821.52	100.403	99.6443	99.4099
						823.448	100.364	99.7383	99.4845
						825.377	100.322	99.8439	99.5902
						827.305	100.28	99.9174	99.6687
						829.234	100.239	99.9405	99.6985
						831.162	100.2	99.9195	99.6913
						833.091	100.16	99.8748	99.6697
						835.019	100.114	99.8293	99.6505
						836.947	100.057	99.8045	99.6352
						838.876	99.9871	99.8058	99.6101
						840.804	99.9102	99.8367	99.5573
						842.733	99.8391	99.8654	99.4675
						844.661	99.7895	99.8669	99.3523
						846.59	99.7732	99.8423	99.2459
						848.518	99.7905	99.8012	99.1784
						850.447	99.8299	99.7442	99.1454
						852.375	99.8746	99.6665	99.1171
						854.303	99.9085	99.5701	99.0704
						856.232	99.9199	99.4565	99.0032
						858.16	99.9042	99.3103	98.928
						860.089	99.8663	99.0954	98.8608
						862.017	99.8196	98.7676	98.8018
						863.946	99.7784	98.3006	98.7129
						865.874	99.7513	97.7295	98.5183
						867.803	99.7405	97.194	98.1416
						869.731	99.7458	96.9282	97.6208
						871.659	99.7677	97.1312	97.246
						873.588	99.8071	97.7798	97.3976
						875.516	99.8592	98.5982	98.0877
						877.445	99.9122	99.2688	98.9062
						879.373	99.9533	99.6573	99.4891
						881.302	99.9753	99.8426	99.7829
						883.23	99.979	99.9082	99.904
						885.159	99.9702	99.9232	99.9706
						887.087	99.9569	99.9194	100.01
						889.016	99.9471	99.9091	100.036
						890.944	99.9463	99.8957	100.053
						892.872	99.957	99.8795	100.066
						894.801	99.9797	99.8605	100.073
						896.729	100.013	99.8368	100.074
						898.658	100.053	99.8037	100.068
						900.586	100.095	99.7545	100.055
						902.515	100.134	99.6793	100.032
						904.443	100.169	99.5647	99.9888
						906.372	100.199	99.4027	99.9141
						908.3	100.223	99.208	99.8185
						910.229	100.239	99.0405	99.7489
						912.157	100.249	98.9862	99.7426
						914.085	100.256	99.0612	99.7655
						916.014	100.26	99.1629	99.74
						917.942	100.262	99.1953	99.6359
						919.871	100.262	99.2063	99.5212
						921.799	100.263	99.314	99.5057
						923.728	100.265	99.5261	99.6093
						925.656	100.267	99.7302	99.738
						927.585	100.269	99.8445	99.808
						929.513	100.267	99.8809	99.817
						931.441	100.259	99.8819	99.7969
						933.37	100.246	99.8939	99.7677
						935.298	100.228	99.9011	99.7358
						937.227	100.206	99.9066	99.7041
						939.155	100.181	99.9111	99.6758
						941.084	100.154	99.9137	99.6529
						943.012	100.125	99.9135	99.6351
						944.941	100.096	99.9092	99.6237
						946.869	100.069	99.9006	99.6199
						948.798	100.044	99.8879	99.6213
						950.726	100.02	99.87	99.6247
						952.654	100.002	99.8452	99.6288
						954.583	99.9907	99.8119	99.6343
						956.511	99.989	99.7674	99.6411
						958.44	99.9942	99.7059	99.6468
						960.368	100.003	99.6177	99.6465
						962.297	100.014	99.49	99.636
						964.225	100.031	99.3107	99.6124
						966.154	100.057	99.0742	99.5706
						968.082	100.092	98.7998	99.5011
						970.01	100.131	98.5561	99.3915
						971.939	100.166	98.4429	99.2282
						973.867	100.191	98.5068	99.0102
						975.796	100.203	98.6966	98.7769
						977.724	100.2	98.9358	98.6178
						979.653	100.183	99.1981	98.6311
						981.581	100.153	99.481	98.8482
						983.51	100.11	99.7455	99.1976
						985.438	100.057	99.9385	99.5542
						987.367	99.9961	100.032	99.8238
						989.295	99.9281	100.031	99.982
						991.223	99.856	99.9535	100.052
						993.152	99.7827	99.8098	100.066
						995.08	99.7097	99.597	100.047
						997.009	99.6373	99.3051	100.006
						998.937	99.5656	98.947	99.9442
						1000.87	99.494	98.593	99.8547
						1002.79	99.4198	98.3581	99.7294
						1004.72	99.3391	98.3125	99.5623
						1006.65	99.2496	98.3987	99.3556
						1008.58	99.1502	98.4771	99.1297
						1010.51	99.0386	98.4566	98.9219
						1012.44	98.9121	98.3589	98.7758
						1014.36	98.7694	98.264	98.7278
						1016.29	98.6129	98.1952	98.7647
						1018.22	98.4486	98.0821	98.8053
						1020.15	98.2852	97.8686	98.7694
						1022.08	98.1328	97.5781	98.6249
						1024.01	97.999	97.2296	98.3437
						1025.94	97.8817	96.7826	97.8903
						1027.86	97.7678	96.2138	97.2972
						1029.79	97.6415	95.5791	96.6857
						1031.72	97.4911	94.9704	96.127
						1033.65	97.3067	94.4598	95.5601
						1035.58	97.0798	94.1607	94.9875
						1037.51	96.8095	94.2902	94.6418
						1039.43	96.5069	95.0117	94.7841
						1041.36	96.1942	96.239	95.4533
						1043.29	95.8988	97.5999	96.4811
						1045.22	95.6448	98.8228	97.5572
						1047.15	95.4475	99.5885	98.3134
						1049.08	95.3114	99.7828	98.562
						1051.01	95.2331	99.5377	98.4435
						1052.93	95.2045	99.0673	98.2323
						1054.86	95.2114	98.5315	98.0209
						1056.79	95.2286	98.1217	97.7733
						1058.72	95.2201	98.1524	97.6561
						1060.65	95.1473	98.6854	97.9293
						1062.58	94.978	99.3708	98.5115
						1064.5	94.6935	99.778	99.0649
						1066.43	94.2922	99.8129	99.4025
						1068.36	93.7851	99.644	99.5348
						1070.29	93.1866	99.4323	99.5038
						1072.22	92.5088	99.2232	99.3272
						1074.15	91.7651	98.9969	99.0273
						1076.08	90.9735	98.7644	98.6707
						1078	90.1564	98.6144	98.3787
						1079.93	89.343	98.6496	98.2605
						1081.86	88.5741	98.8811	98.3387
						1083.79	87.9005	99.2131	98.5708
						1085.72	87.3773	99.5272	98.9008
						1087.65	87.0535	99.7508	99.2577
						1089.57	86.958	99.8627	99.5634
						1091.5	87.0901	99.8718	99.7751
						1093.43	87.4243	99.8572	99.872
						1095.36	87.9225	99.7803	99.9094
						1097.29	88.5453	99.653	99.906
						1099.22	89.2574	99.4732	99.8658
						1101.15	90.0296	99.2265	99.7832
						1103.07	90.8333	98.8875	99.6454
						1105	91.6359	98.4217	99.4308
						1106.93	92.3965	97.7958	99.1095
						1108.86	93.0681	97.004	98.6464
						1110.79	93.6087	96.1136	98.0333
						1112.72	93.9936	95.3117	97.3823
						1114.64	94.2216	94.8545	96.9216
						1116.57	94.308	94.8849	96.7483
						1118.5	94.2683	95.3317	96.6994
						1120.43	94.1047	96.0549	96.6421
						1122.36	93.8114	96.9269	96.6759
						1124.29	93.4018	97.7547	96.9234
						1126.21	92.934	98.3528	97.3495
						1128.14	92.5107	98.6942	97.8199
						1130.07	92.2481	98.8709	98.1782
						1132	92.2303	98.9753	98.3069
						1133.93	92.4819	99.0894	98.2197
						1135.86	92.9706	99.2871	98.0738
						1137.79	93.6228	99.5687	98.0403
						1139.71	94.3324	99.84	98.1566
						1141.64	94.9724	99.9951	98.3223
						1143.57	95.4184	99.9618	98.4199
						1145.5	95.5796	99.7858	98.4038
						1147.43	95.4202	99.503	98.2914
						1149.36	94.9622	99.1456	98.1149
						1151.28	94.2745	98.7378	97.8956
						1153.21	93.4505	98.2942	97.6415
						1155.14	92.5856	97.817	97.3532
						1157.07	91.7589	97.3046	97.0314
						1159	91.0258	96.7737	96.6899
						1160.93	90.4187	96.2644	96.3611
						1162.86	89.9509	95.8127	96.0702
						1164.78	89.6223	95.4278	95.8125
						1166.71	89.4245	95.1071	95.5698
						1168.64	89.3429	94.8415	95.3292
						1170.57	89.3574	94.6002	95.071
						1172.5	89.445	94.3419	94.763
						1174.43	89.5841	94.0479	94.3796
						1176.35	89.7574	93.7304	93.9205
						1178.28	89.9551	93.4348	93.4168
						1180.21	90.1735	93.2461	92.9535
						1182.14	90.4137	93.2749	92.6947
						1184.07	90.6786	93.5896	92.8148
						1186	90.9697	94.1423	93.3285
						1187.93	91.2842	94.778	94.0309
						1189.85	91.6155	95.3187	94.6594
						1191.78	91.9547	95.6389	95.0735
						1193.71	92.2928	95.7004	95.2684
						1195.64	92.6221	95.5585	95.2933
						1197.57	92.9381	95.3111	95.1958
						1199.5	93.2393	95.0348	95.0207
						1201.42	93.5245	94.7894	94.8386
						1203.35	93.7937	94.6701	94.7512
						1205.28	94.0493	94.8036	94.8412
						1207.21	94.2953	95.2541	95.1231
						1209.14	94.5356	95.9271	95.5345
						1211.07	94.7738	96.5807	95.9237
						1213	95.013	96.9479	96.0797
						1214.92	95.2546	96.8884	95.8781
						1216.85	95.4985	96.4679	95.4103
						1218.78	95.7433	95.9213	94.9484
						1220.71	95.9865	95.5352	94.7922
						1222.64	96.2246	95.4846	95.0905
						1224.57	96.4536	95.7366	95.7456
						1226.49	96.6706	96.1432	96.5261
						1228.42	96.8738	96.6021	97.2542
						1230.35	97.0617	97.0891	97.8584
						1232.28	97.2328	97.593	98.3195
						1234.21	97.3863	98.0832	98.6312
						1236.14	97.5208	98.53	98.8048
						1238.07	97.6331	98.9229	98.8858
						1239.99	97.7198	99.1185	98.9424
						1241.92	97.7783	99.2574	99.021
						1243.85	97.807	99.328	99.112
						1245.78	97.8058	99.3007	99.1544
						1247.71	97.7761	99.1501	99.0728
						1249.64	97.7198	98.9219	98.8601
						1251.56	97.6384	98.7523	98.6514
						1253.49	97.5341	98.7505	98.6366
						1255.42	97.409	98.8599	98.8359
						1257.35	97.2661	98.9093	99.0627
						1259.28	97.1108	98.8047	99.1581
						1261.21	96.9512	98.7291	99.1642
						1263.13	96.7965	98.754	99.2315
						1265.06	96.6577	98.981	99.4236
						1266.99	96.5455	99.3342	99.6759
						1268.92	96.4693	99.6397	99.8686
						1270.85	96.4349	99.7837	99.954
						1272.78	96.4452	99.766	99.9342
						1274.71	96.4985	99.6464	99.8231
						1276.63	96.5905	99.4995	99.6559
						1278.56	96.7167	99.4029	99.5128
						1280.49	96.8715	99.4009	99.4791
						1282.42	97.0472	99.4643	99.5701
						1284.35	97.234	99.5215	99.7206
						1286.28	97.4216	99.5368	99.8519
						1288.2	97.5996	99.559	99.9246
						1290.13	97.7603	99.6157	99.9342
						1292.06	97.9002	99.713	99.8856
						1293.99	98.019	99.804	99.7872
						1295.92	98.1191	99.8416	99.6771
						1297.85	98.2058	99.8185	99.6287
						1299.78	98.2856	99.7488	99.68
						1301.7	98.3628	99.6414	99.767
						1303.63	98.4402	99.4984	99.773
						1305.56	98.5193	99.3154	99.6297
						1307.49	98.6002	99.1265	99.3875
						1309.42	98.6819	99.0419	99.2144
						1311.35	98.7631	99.1319	99.2499
						1313.27	98.8425	99.2996	99.4399
						1315.2	98.9187	99.396	99.6155
						1317.13	98.9924	99.4067	99.7032
						1319.06	99.0661	99.4267	99.7598
						1320.99	99.1427	99.5091	99.8453
						1322.92	99.2225	99.6167	99.9487
						1324.85	99.303	99.6953	100.03
						1326.77	99.3788	99.7572	100.072
						1328.7	99.4437	99.7851	100.08
						1330.63	99.4927	99.7847	100.058
						1332.56	99.5236	99.7553	100.005
						1334.49	99.5359	99.7077	99.9243
						1336.42	99.5303	99.6832	99.8538
						1338.34	99.5089	99.724	99.8453
						1340.27	99.4735	99.8159	99.9018
						1342.2	99.425	99.9005	99.9723
						1344.13	99.3643	99.9453	100.017
						1346.06	99.2943	99.9614	100.032
						1347.99	99.2183	99.9639	100.029
						1349.92	99.1385	99.9508	100.013
						1351.84	99.0554	99.9088	99.98
						1353.77	98.9704	99.8211	99.9227
						1355.7	98.8877	99.6796	99.8314
						1357.63	98.8118	99.516	99.7198
						1359.56	98.7457	99.4158	99.6429
						1361.49	98.6911	99.4472	99.6458
						1363.41	98.6488	99.5791	99.7041
						1365.34	98.618	99.7195	99.7604
						1367.27	98.5948	99.8089	99.7932
						1369.2	98.5675	99.8383	99.8098
						1371.13	98.5104	99.8162	99.8083
						1373.06	98.3883	99.753	99.7761
						1374.99	98.1799	99.6702	99.7124
						1376.91	97.9046	99.6148	99.6474
						1378.84	97.6225	99.6346	99.6276
						1380.77	97.3987	99.7226	99.6677
						1382.7	97.2647	99.8165	99.7341
						1384.63	97.2083	99.8617	99.7848
						1386.56	97.1925	99.8442	99.8046
						1388.48	97.1811	99.7736	99.7987
						1390.41	97.1598	99.6757	99.7761
						1392.34	97.1428	99.6004	99.7433
						1394.27	97.1663	99.5911	99.7053
						1396.2	97.2686	99.6266	99.6628
						1398.13	97.4692	99.6326	99.6091
						1400.05	97.7589	99.5701	99.5301
						1401.98	98.1052	99.4847	99.4176
						1403.91	98.4655	99.4602	99.2948
						1405.84	98.7943	99.5348	99.2203
						1407.77	99.0455	99.6721	99.2481
						1409.7	99.1766	99.8057	99.3789
						1411.63	99.1543	99.8897	99.5528
						1413.55	98.9667	99.9104	99.695
						1415.48	98.6349	99.8834	99.7709
						1417.41	98.2197	99.8281	99.7922
						1419.34	97.8143	99.778	99.7826
						1421.27	97.5172	99.7235	99.7579
						1423.2	97.3946	99.6444	99.724
						1425.12	97.4593	99.5374	99.6821
						1427.05	97.6784	99.4265	99.6395
						1428.98	97.9934	99.3435	99.6138
						1430.91	98.3409	99.2926	99.6137
						1432.84	98.668	99.2469	99.6236
						1434.77	98.938	99.1826	99.6183
						1436.7	99.1268	99.099	99.5838
						1438.62	99.2194	99.0036	99.5209
						1440.55	99.2102	98.9014	99.4392
						1442.48	99.1065	98.7935	99.3464
						1444.41	98.9338	98.6713	99.2417
						1446.34	98.735	98.5322	99.1254
						1448.27	98.5585	98.4141	99.0138
						1450.19	98.4414	98.3757	98.9302
						1452.12	98.4016	98.4233	98.8752
						1454.05	98.4435	98.4938	98.8212
						1455.98	98.5662	98.5203	98.7448
						1457.91	98.765	98.4807	98.6381
						1459.84	99.0274	98.3984	98.5001
						1461.77	99.3318	98.3518	98.3764
						1463.69	99.6494	98.4511	98.381
						1465.62	99.9475	98.725	98.5816
						1467.55	100.2	99.063	98.8945
						1469.48	100.395	99.3293	99.1741
						1471.41	100.537	99.4775	99.3498
						1473.34	100.637	99.5366	99.4346
						1475.26	100.706	99.5544	99.4714
						1477.19	100.753	99.5698	99.4951
						1479.12	100.786	99.6013	99.5161
						1481.05	100.81	99.6465	99.5258
						1482.98	100.827	99.6951	99.5162
						1484.91	100.841	99.7411	99.4881
						1486.84	100.851	99.7836	99.4463
						1488.76	100.859	99.8237	99.3961
						1490.69	100.865	99.8615	99.3466
						1492.62	100.87	99.897	99.3106
						1494.55	100.876	99.9308	99.2992
						1496.48	100.882	99.9634	99.3171
						1498.41	100.887	99.9946	99.3615
						1500.33	100.891	100.023	99.4228
						1502.26	100.895	100.046	99.4911
						1504.19	100.9	100.064	99.5577
						1506.12	100.905	100.077	99.6154
						1508.05	100.907	100.089	99.6599
						1509.98	100.908	100.099	99.6925
						1511.9	100.909	100.105	99.7171
						1513.83	100.912	100.108	99.7356
						1515.76	100.915	100.108	99.75
						1517.69	100.919	100.104	99.7627
						1519.62	100.925	100.096	99.7735
						1521.55	100.931	100.086	99.7802
						1523.48	100.935	100.073	99.7821
						1525.4	100.938	100.056	99.7807
						1527.33	100.942	100.036	99.7773
						1529.26	100.947	100.011	99.7719
						1531.19	100.953	99.98	99.7639
						1533.12	100.959	99.9438	99.7526
						1535.05	100.965	99.9024	99.7376
						1536.97	100.971	99.8554	99.7193
						1538.9	100.977	99.8048	99.6969
						1540.83	100.98	99.7537	99.6689
						1542.76	100.98	99.7034	99.6359
						1544.69	100.978	99.6536	99.5994
						1546.62	100.977	99.6047	99.56
						1548.55	100.977	99.5584	99.5184
						1550.47	100.977	99.5154	99.4765
						1552.4	100.98	99.4762	99.435
						1554.33	100.984	99.4433	99.3944
						1556.26	100.989	99.4157	99.3551
						1558.19	100.993	99.3959	99.3175
						1560.12	100.993	99.3868	99.2819
						1562.04	100.991	99.3877	99.2501
						1563.97	100.988	99.3958	99.2253
						1565.9	100.986	99.4109	99.2097
						1567.83	100.985	99.434	99.2037
						1569.76	100.984	99.4648	99.2066
						1571.69	100.981	99.5016	99.2178
						1573.62	100.979	99.542	99.2371
						1575.54	100.977	99.5848	99.2638
						1577.47	100.974	99.6298	99.2962
						1579.4	100.97	99.6751	99.3322
						1581.33	100.966	99.7171	99.3704
						1583.26	100.961	99.754	99.4084
						1585.19	100.956	99.7863	99.4443
						1587.11	100.95	99.8165	99.4769
						1589.04	100.943	99.8466	99.5051
						1590.97	100.935	99.877	99.5284
						1592.9	100.927	99.9056	99.5466
						1594.83	100.919	99.93	99.5597
						1596.76	100.912	99.9483	99.5679
						1598.69	100.904	99.9594	99.5709
						1600.61	100.895	99.9638	99.5682
						1602.54	100.886	99.963	99.5597
						1604.47	100.876	99.9634	99.5456
						1606.4	100.867	99.9603	99.5259
						1608.33	100.857	99.9535	99.5001
						1610.26	100.847	99.942	99.468
						1612.18	100.836	99.9249	99.4301
						1614.11	100.826	99.9021	99.3873
						1616.04	100.815	99.8754	99.3384
						1617.97	100.805	99.8461	99.2817
						1619.9	100.795	99.8126	99.2183
						1621.83	100.789	99.7727	99.1517
						1623.76	100.786	99.7264	99.0852
						1625.68	100.784	99.6742	99.0199
						1627.61	100.783	99.6164	98.9562
						1629.54	100.784	99.5545	98.8949
						1631.47	100.786	99.4912	98.8372
						1633.4	100.791	99.4293	98.7843
						1635.33	100.797	99.3725	98.7361
						1637.25	100.801	99.3248	98.6937
						1639.18	100.803	99.287	98.6592
						1641.11	100.806	99.2578	98.6337
						1643.04	100.81	99.2359	98.6159
						1644.97	100.814	99.2213	98.6035
						1646.9	100.814	99.2148	98.5945
						1648.82	100.813	99.2156	98.5901
						1650.75	100.814	99.222	98.5938
						1652.68	100.813	99.2355	98.6065
						1654.61	100.809	99.258	98.627
						1656.54	100.801	99.2868	98.6565
						1658.47	100.795	99.3185	98.6964
						1660.4	100.789	99.3524	98.7449
						1662.32	100.782	99.3887	98.7972
						1664.25	100.775	99.4273	98.8483
						1666.18	100.767	99.4681	98.8944
						1668.11	100.758	99.512	98.9341
						1670.04	100.747	99.5593	98.968
						1671.97	100.733	99.6093	98.9983
						1673.89	100.718	99.6605	99.0272
						1675.82	100.701	99.7122	99.0562
						1677.75	100.683	99.7623	99.0863
						1679.68	100.663	99.8067	99.1179
						1681.61	100.641	99.8418	99.1505
						1683.54	100.617	99.8541	99.1809
						1685.47	100.588	99.858	99.2046
						1687.39	100.555	99.8523	99.2186
						1689.32	100.517	99.8365	99.2233
						1691.25	100.475	99.8131	99.2212
						1693.18	100.429	99.7885	99.2184
						1695.11	100.377	99.7715	99.2243
						1697.04	100.317	99.7699	99.2476
						1698.96	100.246	99.7857	99.2904
						1700.89	100.164	99.8152	99.3477
						1702.82	100.068	99.8507	99.412
						1704.75	99.96	99.8846	99.4774
						1706.68	99.8388	99.9128	99.5397
						1708.61	99.7019	99.9344	99.5951
						1710.54	99.5464	99.9492	99.6424
						1712.46	99.3708	99.9583	99.683
						1714.39	99.1729	99.9637	99.7186
						1716.32	98.9481	99.9675	99.749
						1718.25	98.6912	99.971	99.7738
						1720.18	98.3975	99.9789	99.7941
						1722.11	98.058	99.9833	99.815
						1724.03	97.6544	99.9839	99.834
						1725.96	97.1611	99.9808	99.8499
						1727.89	96.5467	99.9738	99.8619
						1729.82	95.7752	99.9624	99.8712
						1731.75	94.8001	99.9472	99.8797
						1733.68	93.5778	99.9296	99.8877
						1735.61	92.0923	99.9109	99.8939
						1737.53	90.3678	99.8903	99.8978
						1739.46	88.4685	99.8669	99.8994
						1741.39	86.5098	99.8401	99.8975
						1743.32	84.646	99.8096	99.8911
						1745.25	83.0277	99.775	99.8809
						1747.18	81.7623	99.7379	99.8674
						1749.1	80.9086	99.7012	99.85
						1751.03	80.4786	99.6676	99.8284
						1752.96	80.4506	99.6384	99.8039
						1754.89	80.7816	99.6144	99.7797
						1756.82	81.4163	99.5967	99.7588
						1758.75	82.2917	99.5869	99.7426
						1760.68	83.345	99.5856	99.7315
						1762.6	84.5134	99.592	99.7264
						1764.53	85.7409	99.6046	99.7276
						1766.46	86.9805	99.6216	99.7334
						1768.39	88.1949	99.6414	99.7413
						1770.32	89.3566	99.6623	99.7503
						1772.25	90.4493	99.6834	99.7596
						1774.17	91.4631	99.7045	99.7678
						1776.1	92.3946	99.7249	99.775
						1778.03	93.2483	99.7429	99.7821
						1779.96	94.0315	99.7588	99.7891
						1781.89	94.753	99.7745	99.7963
						1783.82	95.4228	99.791	99.8053
						1785.74	96.0513	99.8075	99.8154
						1787.67	96.6483	99.8222	99.8251
						1789.6	97.2246	99.8343	99.8342
						1791.53	97.786	99.8447	99.8432
						1793.46	98.329	99.8551	99.8512
						1795.39	98.8412	99.8647	99.8584
						1797.32	99.3056	99.8715	99.8657
						1799.24	99.7047	99.8749	99.8719
						1801.17	100.028	99.8759	99.876
						1803.1	100.276	99.8746	99.8789
						1805.03	100.459	99.871	99.8812
						1806.96	100.589	99.8656	99.8828
						1808.89	100.683	99.8596	99.884
						1810.81	100.752	99.8631	99.8853
						1812.74	100.805	99.8677	99.8867
						1814.67	100.848	99.8718	99.889
						1816.6	100.884	99.8728	99.8929
						1818.53	100.915	99.8706	99.8975
						1820.46	100.943	99.8681	99.9006
						1822.39	100.967	99.8686	99.9016
						1824.31	100.989	99.8722	99.9026
						1826.24	101.01	99.8768	99.9051
						1828.17	101.03	99.8811	99.9079
						1830.1	101.048	99.885	99.9094
						1832.03	101.066	99.8878	99.9103
						1833.96	101.084	99.8889	99.9121
						1835.88	101.1	99.8893	99.9149
						1837.81	101.115	99.8909	99.9172
						1839.74	101.128	99.8934	99.9187
						1841.67	101.142	99.8962	99.9216
						1843.6	101.156	99.9005	99.9268
						1845.53	101.168	99.9065	99.9324
						1847.46	101.178	99.9119	99.9368
						1849.38	101.187	99.9149	99.9399
						1851.31	101.197	99.9161	99.9424
						1853.24	101.207	99.9169	99.9446
						1855.17	101.218	99.9179	99.9481
						1857.1	101.228	99.9191	99.9538
						1859.03	101.237	99.9201	99.9588
						1860.95	101.242	99.9205	99.961
						1862.88	101.246	99.9204	99.9624
						1864.81	101.252	99.9195	99.9642
						1866.74	101.258	99.9191	99.9654
						1868.67	101.264	99.9205	99.9662
						1870.6	101.27	99.9235	99.9682
						1872.53	101.276	99.9264	99.9709
						1874.45	101.282	99.928	99.9726
						1876.38	101.287	99.9285	99.9739
						1878.31	101.292	99.9291	99.9756
						1880.24	101.296	99.9304	99.9771
						1882.17	101.3	99.932	99.9774
						1884.1	101.304	99.9329	99.9762
						1886.02	101.308	99.933	99.9756
						1887.95	101.311	99.9335	99.9767
						1889.88	101.313	99.9353	99.9785
						1891.81	101.315	99.9376	99.98
						1893.74	101.319	99.9389	99.9815
						1895.67	101.323	99.9393	99.9832
						1897.6	101.326	99.9393	99.9845
						1899.52	101.329	99.9388	99.9852
						1901.45	101.33	99.9389	99.9856
						1903.38	101.331	99.94	99.986
						1905.31	101.335	99.9407	99.987
						1907.24	101.342	99.9399	99.989
						1909.17	101.348	99.938	99.9913
						1911.09	101.353	99.9367	99.9933
						1913.02	101.358	99.9367	99.9953
						1914.95	101.364	99.9377	99.9983
						1916.88	101.37	99.9385	100.001
						1918.81	101.373	99.9385	100.003
						1920.74	101.374	99.9376	100.002
						1922.66	101.375	99.936	100
						1924.59	101.378	99.9335	99.9993
						1926.52	101.378	99.9291	99.9981
						1928.45	101.379	99.9225	99.9975
						1930.38	101.382	99.9153	99.9992
						1932.31	101.386	99.9093	100.003
						1934.24	101.389	99.905	100.006
						1936.16	101.392	99.9012	100.009
						1938.09	101.394	99.8977	100.008
						1940.02	101.396	99.8965	100.005
						1941.95	101.397	99.8981	100.001
						1943.88	101.398	99.8999	99.9971
						1945.81	101.4	99.9002	99.9932
						1947.73	101.401	99.8997	99.9899
						1949.66	101.401	99.8998	99.9855
						1951.59	101.398	99.9015	99.9796
						1953.52	101.396	99.9045	99.9754
						1955.45	101.397	99.907	99.9762
						1957.38	101.4	99.9076	99.9833
						1959.31	101.404	99.9075	99.9947
						1961.23	101.407	99.9091	100.008
						1963.16	101.407	99.9126	100.02
						1965.09	101.407	99.9159	100.03
						1967.02	101.407	99.9168	100.037
						1968.95	101.407	99.9151	100.042
						1970.88	101.403	99.9112	100.044
						1972.8	101.396	99.9049	100.046
						1974.73	101.394	99.8925	100.051
						1976.66	101.4	99.87	100.054
						1978.59	101.407	99.8466	100.05
						1980.52	101.411	99.8338	100.039
						1982.45	101.411	99.8361	100.028
						1984.38	101.411	99.844	100.025
						1986.3	101.412	99.8522	100.025
						1988.23	101.415	99.8596	100.027
						1990.16	101.422	99.8655	100.027
						1992.09	101.429	99.8688	100.026
						1994.02	101.433	99.868	100.026
						1995.95	101.433	99.864	100.024
						1997.87	101.431	99.8599	100.022
						1999.8	101.43	99.8573	100.02
						2001.73	101.427	99.856	100.018
						2003.66	101.424	99.8535	100.018
						2005.59	101.424	99.847	100.021
						2007.52	101.426	99.8408	100.023
						2009.45	101.428	99.8418	100.02
						2011.37	101.428	99.8479	100.016
						2013.3	101.427	99.8509	100.015
						2015.23	101.427	99.8469	100.015
						2017.16	101.427	99.8387	100.009
						2019.09	101.426	99.8302	100
						2021.02	101.427	99.8237	99.9968
						2022.94	101.428	99.8192	100
						2024.87	101.429	99.8147	100.005
						2026.8	101.428	99.8087	100.011
						2028.73	101.43	99.8013	100.02
						2030.66	101.434	99.7936	100.029
						2032.59	101.434	99.7887	100.033
						2034.51	101.434	99.7889	100.031
						2036.44	101.438	99.7939	100.029
						2038.37	101.445	99.7996	100.027
						2040.3	101.452	99.8035	100.026
						2042.23	101.455	99.8065	100.022
						2044.16	101.454	99.8074	100.017
						2046.09	101.453	99.8032	100.014
						2048.01	101.452	99.799	100.011
						2049.94	101.452	99.8045	100.005
						2051.87	101.451	99.8168	99.9972
						2053.8	101.451	99.8243	99.9905
						2055.73	101.451	99.8244	99.9865
						2057.66	101.449	99.8217	99.9841
						2059.58	101.446	99.8166	99.9815
						2061.51	101.444	99.8099	99.9779
						2063.44	101.444	99.8052	99.9733
						2065.37	101.442	99.8031	99.9673
						2067.3	101.439	99.8013	99.9599
						2069.23	101.437	99.7992	99.9523
						2071.16	101.437	99.7987	99.9453
						2073.08	101.436	99.8019	99.941
						2075.01	101.433	99.8104	99.9423
						2076.94	101.431	99.8243	99.9492
						2078.87	101.427	99.8413	99.9578
						2080.8	101.424	99.8582	99.9656
						2082.73	101.421	99.8744	99.9736
						2084.65	101.419	99.8915	99.9827
						2086.58	101.417	99.9098	99.9929
						2088.51	101.414	99.9271	100.004
						2090.44	101.413	99.944	100.013
						2092.37	101.415	99.9514	100.018
						2094.3	101.417	99.9504	100.018
						2096.23	101.419	99.9455	100.011
						2098.15	101.418	99.9409	99.9991
						2100.08	101.414	99.938	99.9865
						2102.01	101.412	99.9349	99.9775
						2103.94	101.413	99.9302	99.9735
						2105.87	101.417	99.9253	99.9732
						2107.8	101.42	99.9217	99.9727
						2109.72	101.422	99.9194	99.9671
						2111.65	101.421	99.9187	99.9551
						2113.58	101.42	99.9211	99.9412
						2115.51	101.42	99.9298	99.9318
						2117.44	101.422	99.9457	99.931
						2119.37	101.425	99.9662	99.9388
						2121.3	101.425	99.9871	99.9498
						2123.22	101.421	100.005	99.9567
						2125.15	101.414	100.018	99.9566
						2127.08	101.407	100.026	99.9515
						2129.01	101.397	100.029	99.9449
						2130.94	101.385	100.025	99.9401
						2132.87	101.373	100.014	99.9392
						2134.79	101.362	99.9995	99.9393
						2136.72	101.35	99.9866	99.9342
						2138.65	101.338	99.9797	99.9228
						2140.58	101.325	99.977	99.9111
						2142.51	101.313	99.9744	99.9033
						2144.44	101.3	99.9702	99.8964
						2146.37	101.288	99.9646	99.8869
						2148.29	101.272	99.958	99.8758
						2150.22	101.252	99.9517	99.8645
						2152.15	101.226	99.9474	99.8531
						2154.08	101.199	99.9411	99.8439
						2156.01	101.179	99.9207	99.8434
						2157.94	101.174	99.8821	99.8549
						2159.86	101.182	99.8485	99.8681
						2161.79	101.192	99.8448	99.8706
						2163.72	101.2	99.8664	99.8653
						2165.65	101.209	99.8955	99.8615
						2167.58	101.218	99.9221	99.8632
						2169.51	101.223	99.9435	99.8698
						2171.43	101.224	99.9584	99.8771
						2173.36	101.222	99.9662	99.8769
						2175.29	101.22	99.9611	99.871
						2177.22	101.222	99.9541	99.8658
						2179.15	101.229	99.9472	99.8664
						2181.08	101.24	99.9389	99.8689
						2183.01	101.252	99.9292	99.8663
						2184.93	101.266	99.9206	99.8591
						2186.86	101.284	99.9157	99.8522
						2188.79	101.303	99.9147	99.8464
						2190.72	101.32	99.9133	99.8397
						2192.65	101.333	99.9067	99.8321
						2194.58	101.348	99.8955	99.8265
						2196.5	101.364	99.8847	99.8234
						2198.43	101.38	99.8772	99.8193
						2200.36	101.391	99.8716	99.8118
						2202.29	101.399	99.8654	99.8012
						2204.22	101.409	99.8561	99.7892
						2206.15	101.42	99.8438	99.7773
						2208.08	101.431	99.832	99.7664
						2210	101.442	99.8223	99.7564
						2211.93	101.452	99.8133	99.7474
						2213.86	101.462	99.8026	99.7373
						2215.79	101.47	99.7879	99.7234
						2217.72	101.478	99.7686	99.7071
						2219.65	101.484	99.7478	99.6916
						2221.57	101.491	99.7308	99.6766
						2223.5	101.498	99.7193	99.6605
						2225.43	101.501	99.7113	99.6456
						2227.36	101.503	99.7049	99.6369
						2229.29	101.504	99.7014	99.6366
						2231.22	101.507	99.7032	99.6412
						2233.15	101.511	99.7085	99.6452
						2235.07	101.514	99.7131	99.6444
						2237	101.514	99.7154	99.6383
						2238.93	101.513	99.7184	99.6298
						2240.86	101.511	99.7262	99.6233
						2242.79	101.511	99.7395	99.6218
						2244.72	101.509	99.7566	99.6261
						2246.64	101.506	99.7738	99.6335
						2248.57	101.502	99.7869	99.6408
						2250.5	101.499	99.7942	99.6476
						2252.43	101.499	99.7965	99.6546
						2254.36	101.499	99.795	99.6617
						2256.29	101.499	99.7922	99.6669
						2258.22	101.499	99.7919	99.6683
						2260.14	101.5	99.7949	99.6664
						2262.07	101.505	99.7993	99.6637
						2264	101.513	99.8029	99.6617
						2265.93	101.524	99.8048	99.6607
						2267.86	101.538	99.8073	99.6608
						2269.79	101.551	99.8132	99.6627
						2271.71	101.563	99.8231	99.6661
						2273.64	101.573	99.8353	99.6702
						2275.57	101.581	99.848	99.6745
						2277.5	101.59	99.8593	99.6796
						2279.43	101.601	99.8676	99.6866
						2281.36	101.613	99.8727	99.6931
						2283.29	101.624	99.8763	99.6961
						2285.21	101.634	99.8806	99.6958
						2287.14	101.64	99.886	99.6942
						2289.07	101.642	99.8912	99.6915
						2291	101.644	99.8945	99.687
						2292.93	101.646	99.8957	99.6822
						2294.86	101.646	99.8964	99.6787
						2296.78	101.646	99.8979	99.677
						2298.71	101.645	99.9001	99.6768
						2300.64	101.647	99.9016	99.6778
						2302.57	101.649	99.9013	99.6788
						2304.5	101.65	99.8992	99.678
						2306.43	101.652	99.8953	99.6756
						2308.35	101.657	99.8907	99.6744
						2310.28	101.666	99.8866	99.6767
						2312.21	101.68	99.8829	99.6826
						2314.14	101.698	99.8786	99.6909
						2316.07	101.717	99.8741	99.7005
						2318	101.738	99.8709	99.7116
						2319.93	101.763	99.8701	99.7241
						2321.85	101.79	99.8845	99.7369
						2323.78	101.817	99.907	99.753
						2325.71	101.843	99.9346	99.7711
						2327.64	101.869	99.9581	99.7914
						2329.57	101.893	99.9722	99.811
						2331.5	101.913	99.98	99.8267
						2333.42	101.929	99.9856	99.8372
						2335.35	101.938	99.9906	99.842
						2337.28	101.939	99.9946	99.8395
						2339.21	101.931	99.9971	99.8279
						2341.14	101.912	99.9985	99.8056
						2343.07	101.878	100	99.7708
						2345	101.832	100.002	99.725
						2346.92	101.789	100.003	99.6817
						2348.85	101.775	100.004	99.6629
						2350.78	101.805	100.006	99.681
						2352.71	101.869	100.01	99.7255
						2354.64	101.94	100.015	99.7762
						2356.57	102.001	100.021	99.8189
						2358.49	102.043	100.027	99.8478
						2360.42	102.066	100.034	99.8854
						2362.35	102.068	100.039	99.9073
						2364.28	102.051	100.043	99.9151
						2366.21	102.018	100.046	99.9115
						2368.14	101.972	100.048	99.8993
						2370.07	101.918	100.049	99.8813
						2371.99	101.862	100.051	99.8614
						2373.92	101.809	100.053	99.8436
						2375.85	101.763	100.055	99.831
						2377.78	101.726	100.056	99.8242
						2379.71	101.697	100.056	99.822
						2381.64	101.675	100.055	99.8244
						2383.56	101.663	100.054	99.8327
						2385.49	101.657	100.052	99.8459
						2387.42	101.656	100.048	99.8613
						2389.35	101.656	100.042	99.8778
						2391.28	101.657	100.037	99.8951
						2393.21	101.658	100.032	99.9127
						2395.14	101.66	100.026	99.9292
						2397.06	101.661	100.022	99.9447
						2398.99	101.662	100.018	99.9598
						2400.92	101.662	100.014	99.9536
						2402.85	101.663	100.011	99.9497
						2404.78	101.665	100.008	99.9481
						2406.71	101.667	100.002	99.9471
						2408.63	101.669	99.9988	99.9455
						2410.56	101.673	99.9977	99.9438
						2412.49	101.677	99.9975	99.9427
						2414.42	101.68	99.998	99.9428
						2416.35	101.683	99.9995	99.9437
						2418.28	101.685	100.001	99.9456
						2420.21	101.689	100.001	99.949
						2422.13	101.695	99.9981	99.9524
						2424.06	101.701	99.9931	99.9521
						2425.99	101.704	99.9854	99.9467
						2427.92	101.707	99.9749	99.9382
						2429.85	101.711	99.9617	99.9294
						2431.78	101.716	99.9465	99.9219
						2433.7	101.721	99.9304	99.9149
						2435.63	101.725	99.9137	99.9064
						2437.56	101.727	99.8969	99.8965
						2439.49	101.729	99.8815	99.8889
						2441.42	101.733	99.8687	99.8869
						2443.35	101.738	99.8582	99.889
						2445.27	101.744	99.849	99.8922
						2447.2	101.75	99.8397	99.8948
						2449.13	101.755	99.8295	99.8969
						2451.06	101.76	99.8193	99.8981
						2452.99	101.764	99.8104	99.8977
						2454.92	101.77	99.8034	99.896
						2456.85	101.776	99.7979	99.893
						2458.77	101.784	99.7924	99.888
						2460.7	101.792	99.7852	99.8809
						2462.63	101.798	99.7758	99.8737
						2464.56	101.804	99.7649	99.8671
						2466.49	101.808	99.7535	99.8605
						2468.42	101.812	99.7416	99.8537
						2470.34	101.817	99.7289	99.8487
						2472.27	101.824	99.7165	99.8463
						2474.2	101.83	99.7074	99.845
						2476.13	101.835	99.7039	99.8434
						2478.06	101.839	99.7066	99.8411
						2479.99	101.842	99.7126	99.8376
						2481.92	101.846	99.7199	99.8326
						2483.84	101.847	99.7285	99.8262
						2485.77	101.848	99.7383	99.8184
						2487.7	101.849	99.7481	99.8088
						2489.63	101.85	99.7569	99.7966
						2491.56	101.849	99.765	99.7825
						2493.49	101.849	99.7724	99.7698
						2495.41	101.851	99.7785	99.7613
						2497.34	101.853	99.7842	99.7574
						2499.27	101.854	99.7901	99.7582
						2501.2	101.853	99.7964	99.7665
						2503.13	101.852	99.8038	99.7837
						2505.06	101.85	99.8133	99.808
						2506.99	101.851	99.8243	99.8366
						2508.91	101.853	99.8345	99.8658
						2510.84	101.856	99.843	99.8916
						2512.77	101.859	99.85	99.9105
						2514.7	101.86	99.856	99.9209
						2516.63	101.859	99.8604	99.9243
						2518.56	101.857	99.863	99.924
						2520.48	101.855	99.8637	99.9222
						2522.41	101.855	99.863	99.9205
						2524.34	101.858	99.8626	99.9201
						2526.27	101.86	99.864	99.9205
						2528.2	101.86	99.8677	99.9213
						2530.13	101.859	99.8737	99.923
						2532.06	101.859	99.8817	99.9266
						2533.98	101.86	99.89	99.9315
						2535.91	101.859	99.8959	99.9373
						2537.84	101.858	99.8978	99.9444
						2539.77	101.859	99.8963	99.9535
						2541.7	101.86	99.8923	99.9651
						2543.63	101.861	99.8866	99.9793
						2545.55	101.864	99.8801	99.9963
						2547.48	101.868	99.873	100.015
						2549.41	101.873	99.868	100.034
						2551.34	101.878	99.863	100.047
						2553.27	101.884	99.8573	100.053
						2555.2	101.888	99.8497	100.055
						2557.12	101.892	99.8407	100.055
						2559.05	101.895	99.8327	100.056
						2560.98	101.899	99.8265	100.059
						2562.91	101.903	99.8213	100.062
						2564.84	101.906	99.8158	100.065
						2566.77	101.909	99.8098	100.065
						2568.7	101.912	99.8031	100.064
						2570.62	101.915	99.7961	100.061
						2572.55	101.916	99.7898	100.057
						2574.48	101.918	99.7844	100.052
						2576.41	101.921	99.7796	100.047
						2578.34	101.925	99.7749	100.043
						2580.27	101.928	99.7697	100.039
						2582.19	101.93	99.7633	100.034
						2584.12	101.932	99.7546	100.028
						2586.05	101.936	99.7424	100.02
						2587.98	101.939	99.727	100.009
						2589.91	101.94	99.7102	99.9955
						2591.84	101.94	99.694	99.9816
						2593.77	101.942	99.6808	99.9698
						2595.69	101.945	99.6726	99.9605
						2597.62	101.949	99.6702	99.9523
						2599.55	101.95	99.6733	99.9437
						2601.48	101.951	99.6805	99.9342
						2603.41	101.954	99.6901	99.9237
						2605.34	101.957	99.7006	99.9129
						2607.26	101.961	99.7105	99.8942
						2609.19	101.964	99.7181	99.8789
						2611.12	101.967	99.7227	99.868
						2613.05	101.97	99.7249	99.8612
						2614.98	101.972	99.7257	99.8586
						2616.91	101.975	99.7263	99.8621
						2618.84	101.978	99.7293	99.8735
						2620.76	101.981	99.7372	99.8914
						2622.69	101.985	99.7493	99.9115
						2624.62	101.988	99.7629	99.9306
						2626.55	101.991	99.7755	99.9471
						2628.48	101.994	99.7864	99.9607
						2630.41	101.997	99.7956	99.9704
						2632.33	101.999	99.803	99.9748
						2634.26	102.002	99.8087	99.9731
						2636.19	102.004	99.813	99.9651
						2638.12	102.006	99.8173	99.9513
						2640.05	102.008	99.8225	99.9393
						2641.98	102.012	99.8281	99.9253
						2643.91	102.015	99.8332	99.9117
						2645.83	102.017	99.8376	99.8995
						2647.76	102.017	99.8424	99.8895
						2649.69	102.018	99.8489	99.8826
						2651.62	102.019	99.858	99.8792
						2653.55	102.02	99.8697	99.8785
						2655.48	102.023	99.8842	99.8791
						2657.4	102.026	99.9012	99.8803
						2659.33	102.029	99.9202	99.8812
						2661.26	102.032	99.9384	99.8816
						2663.19	102.036	99.951	99.8813
						2665.12	102.04	99.9547	99.8795
						2667.05	102.042	99.9505	99.8757
						2668.98	102.043	99.9432	99.8732
						2670.9	102.043	99.9388	99.8781
						2672.83	102.045	99.9357	99.8936
						2674.76	102.047	99.9375	99.9158
						2676.69	102.049	99.9391	99.9374
						2678.62	102.052	99.9363	99.9535
						2680.55	102.055	99.9293	99.9635
						2682.47	102.058	99.921	99.9693
						2684.4	102.059	99.9133	99.9724
						2686.33	102.06	99.9044	99.9729
						2688.26	102.061	99.8931	99.9694
						2690.19	102.063	99.8809	99.9625
						2692.12	102.065	99.8712	99.9569
						2694.04	102.066	99.8658	99.9581
						2695.97	102.067	99.8611	99.9657
						2697.9	102.07	99.8492	99.9729
						2699.83	102.072	99.8259	99.973
						2701.76	102.072	99.794	99.965
						2703.69	102.074	99.7614	99.9541
						2705.62	102.076	99.7367	99.9471
						2707.54	102.079	99.7236	99.9473
						2709.47	102.08	99.7181	99.952
						2711.4	102.081	99.7126	99.9558
						2713.33	102.083	99.7024	99.9542
						2715.26	102.085	99.688	99.9456
						2717.19	102.087	99.6716	99.9305
						2719.11	102.088	99.6548	99.9116
						2721.04	102.088	99.6379	99.8911
						2722.97	102.088	99.6208	99.8701
						2724.9	102.089	99.6037	99.8488
						2726.83	102.09	99.5878	99.8277
						2728.76	102.092	99.5743	99.8071
						2730.69	102.092	99.5651	99.7874
						2732.61	102.092	99.5621	99.7687
						2734.54	102.093	99.5644	99.7515
						2736.47	102.093	99.5695	99.7355
						2738.4	102.092	99.5746	99.7199
						2740.33	102.09	99.5791	99.7056
						2742.26	102.091	99.5864	99.6967
						2744.18	102.093	99.6036	99.6994
						2746.11	102.095	99.6352	99.718
						2748.04	102.096	99.6774	99.7503
						2749.97	102.097	99.7203	99.7871
						2751.9	102.096	99.7561	99.819
						2753.83	102.095	99.7831	99.8441
						2755.76	102.093	99.8033	99.8652
						2757.68	102.093	99.8185	99.8835
						2759.61	102.095	99.8289	99.8976
						2761.54	102.097	99.8347	99.9055
						2763.47	102.098	99.8368	99.9025
						2765.4	102.098	99.8382	99.8959
						2767.33	102.099	99.832	99.8915
						2769.25	102.099	99.8329	99.8947
						2771.18	102.1	99.8402	99.9064
						2773.11	102.101	99.8483	99.9206
						2775.04	102.102	99.8498	99.9301
						2776.97	102.103	99.839	99.9308
						2778.9	102.103	99.8139	99.921
						2780.83	102.104	99.7778	99.8993
						2782.75	102.105	99.7394	99.8681
						2784.68	102.106	99.7098	99.8358
						2786.61	102.108	99.6966	99.8138
						2788.54	102.11	99.6994	99.8077
						2790.47	102.113	99.7121	99.8143
						2792.4	102.116	99.7301	99.8269
						2794.32	102.12	99.7507	99.8422
						2796.25	102.123	99.7652	99.8613
						2798.18	102.127	99.7771	99.8845
						2800.11	102.131	99.7827	99.9082
						2802.04	102.135	99.7931	99.9265
						2803.97	102.138	99.7896	99.9344
						2805.9	102.142	99.7755	99.9305
						2807.82	102.145	99.7563	99.917
						2809.75	102.15	99.7328	99.8966
						2811.68	102.154	99.6985	99.8679
						2813.61	102.158	99.6439	99.825
						2815.54	102.16	99.5584	99.761
						2817.47	102.162	99.4347	99.6703
						2819.39	102.164	99.2745	99.5472
						2821.32	102.165	99.0966	99.3898
						2823.25	102.166	98.9428	99.2167
						2825.18	102.168	98.8662	99.0755
						2827.11	102.171	98.8931	99.0161
						2829.04	102.173	98.9976	99.0481
						2830.96	102.175	99.1237	99.1347
						2832.89	102.177	99.2303	99.2305
						2834.82	102.179	99.3042	99.3099
						2836.75	102.184	99.3454	99.3666
						2838.68	102.194	99.3564	99.4032
						2840.61	102.209	99.3447	99.431
						2842.54	102.229	99.318	99.4628
						2844.46	102.257	99.2756	99.4987
						2846.39	102.291	99.2143	99.5256
						2848.32	102.328	99.1439	99.5338
						2850.25	102.364	99.0915	99.5294
						2852.18	102.391	99.0821	99.5254
						2854.11	102.402	99.1149	99.5265
						2856.03	102.396	99.1679	99.5274
						2857.96	102.377	99.2254	99.5263
						2859.89	102.351	99.2883	99.5314
						2861.82	102.324	99.3593	99.55
						2863.75	102.3	99.4286	99.5776
						2865.68	102.281	99.4779	99.6006
						2867.61	102.266	99.4948	99.607
						2869.53	102.25	99.4811	99.5918
						2871.46	102.23	99.4483	99.5539
						2873.39	102.206	99.408	99.4954
						2875.32	102.181	99.3721	99.4258
						2877.25	102.157	99.3616	99.3689
						2879.18	102.141	99.4033	99.3579
						2881.1	102.134	99.5055	99.4135
						2883.03	102.135	99.6407	99.5242
						2884.96	102.144	99.7644	99.6388
						2886.89	102.159	99.8477	99.739
						2888.82	102.177	99.887	99.8099
						2890.75	102.196	99.8909	99.8513
						2892.68	102.212	99.8679	99.8669
						2894.6	102.226	99.8246	99.8603
						2896.53	102.237	99.7672	99.8345
						2898.46	102.247	99.703	99.7936
						2900.39	102.257	99.6414	99.7436
						2902.32	102.27	99.5934	99.6947
						2904.25	102.284	99.5674	99.6592
						2906.17	102.3	99.5643	99.6447
						2908.1	102.319	99.5758	99.6509
						2910.03	102.341	99.5881	99.6726
						2911.96	102.366	99.5868	99.7257
						2913.89	102.394	99.562	99.7766
						2915.82	102.427	99.5122	99.813
						2917.75	102.462	99.4456	99.827
						2919.67	102.496	99.3829	99.824
						2921.6	102.518	99.3527	99.8228
						2923.53	102.521	99.3711	99.8387
						2925.46	102.501	99.4252	99.8671
						2927.39	102.458	99.4838	99.8884
						2929.32	102.396	99.5203	99.8824
						2931.24	102.314	99.5228	99.8374
						2933.17	102.213	99.4909	99.7535
						2935.1	102.091	99.4381	99.6463
						2937.03	101.95	99.3975	99.5502
						2938.96	101.799	99.4057	99.5028
						2940.89	101.652	99.4702	99.5171
						2942.82	101.525	99.5662	99.5739
						2944.74	101.43	99.6603	99.6434
						2946.67	101.373	99.7303	99.7042
						2948.6	101.353	99.7709	99.7477
						2950.53	101.36	99.79	99.7737
						2952.46	101.382	99.7972	99.7839
						2954.39	101.407	99.788	99.7792
						2956.31	101.429	99.7601	99.7625
						2958.24	101.451	99.7114	99.7333
						2960.17	101.478	99.648	99.6929
						2962.1	101.509	99.5793	99.6445
						2964.03	101.539	99.5125	99.5951
						2965.96	101.569	99.4495	99.5499
						2967.88	101.598	99.3859	99.5043
						2969.81	101.626	99.3135	99.445
						2971.74	101.654	99.2296	99.3597
						2973.67	101.676	99.1492	99.2514
						2975.6	101.689	99.1107	99.1573
						2977.53	101.693	99.1518	99.1335
						2979.46	101.686	99.2605	99.1912
						2981.38	101.667	99.3726	99.2749
						2983.31	101.631	99.4369	99.3275
						2985.24	101.58	99.4592	99.3489
						2987.17	101.515	99.475	99.3749
						2989.1	101.445	99.5028	99.4247
						2991.03	101.378	99.5316	99.4865
						2992.95	101.327	99.5418	99.54
						2994.88	101.298	99.5263	99.5739
						2996.81	101.294	99.4913	99.5859
						2998.74	101.314	99.4478	99.5775
						3000.67	101.352	99.404	99.5507
						3002.6	101.401	99.3643	99.5054
						3004.53	101.455	99.331	99.4428
						3006.45	101.513	99.3047	99.3701
						3008.38	101.573	99.284	99.3027
						3010.31	101.631	99.2683	99.2575
						3012.24	101.685	99.2622	99.242
						3014.17	101.736	99.2702	99.2507
						3016.1	101.787	99.2907	99.2741
						3018.02	101.845	99.3177	99.3048
						3019.95	101.903	99.3468	99.3372
						3021.88	101.956	99.3763	99.3677
						3023.81	102.004	99.405	99.395
						3025.74	102.048	99.4307	99.4194
						3027.67	102.087	99.4519	99.442
						3029.6	102.122	99.4684	99.4641
						3031.52	102.153	99.481	99.4861
						3033.45	102.18	99.4915	99.5073
						3035.38	102.204	99.5027	99.5285
						3037.31	102.225	99.5188	99.55
						3039.24	102.244	99.5441	99.571
						3041.17	102.259	99.5784	99.5907
						3043.09	102.271	99.6166	99.6093
						3045.02	102.283	99.6536	99.6282
						3046.95	102.296	99.6865	99.6476
						3048.88	102.309	99.7144	99.666
						3050.81	102.32	99.7379	99.6824
						3052.74	102.328	99.7575	99.6966
						3054.67	102.336	99.7738	99.7096
						3056.59	102.343	99.7871	99.7222
						3058.52	102.35	99.798	99.7344
						3060.45	102.356	99.8072	99.7447
						3062.38	102.361	99.8152	99.7528
						3064.31	102.366	99.8221	99.7601
						3066.24	102.371	99.8277	99.768
						3068.16	102.378	99.8327	99.777
						3070.09	102.385	99.8371	99.786
						3072.02	102.391	99.8409	99.7934
						3073.95	102.396	99.844	99.7996
						3075.88	102.4	99.8469	99.8063
						3077.81	102.406	99.8495	99.8137
						3079.74	102.412	99.8511	99.8191
						3081.66	102.415	99.8508	99.8199
						3083.59	102.416	99.8495	99.8173
						3085.52	102.417	99.8486	99.8148
						3087.45	102.422	99.8479	99.8145
						3089.38	102.428	99.8464	99.8161
						3091.31	102.432	99.844	99.8167
						3093.23	102.434	99.8406	99.8146
						3095.16	102.437	99.8365	99.8107
						3097.09	102.442	99.8316	99.807
						3099.02	102.448	99.8273	99.8038
						3100.95	102.452	99.8234	99.8005
						3102.88	102.454	99.8199	99.7966
						3104.8	102.456	99.816	99.7797
						3106.73	102.459	99.8112	99.7624
						3108.66	102.463	99.8058	99.7443
						3110.59	102.466	99.8	99.7254
						3112.52	102.469	99.7939	99.7065
						3114.45	102.474	99.7878	99.6884
						3116.38	102.479	99.7816	99.6703
						3118.3	102.484	99.7748	99.6504
						3120.23	102.485	99.7665	99.6278
						3122.16	102.485	99.7574	99.6044
						3124.09	102.488	99.7491	99.5821
						3126.02	102.49	99.7419	99.5614
						3127.95	102.491	99.7348	99.5411
						3129.87	102.491	99.7269	99.5197
						3131.8	102.492	99.7181	99.4971
						3133.73	102.496	99.7093	99.4742
						3135.66	102.5	99.7017	99.4515
						3137.59	102.503	99.6946	99.4298
						3139.52	102.507	99.6864	99.4088
						3141.45	102.512	99.6764	99.3875
						3143.37	102.516	99.6662	99.3645
						3145.3	102.518	99.6561	99.3399
						3147.23	102.518	99.6449	99.3145
						3149.16	102.519	99.6329	99.2893
						3151.09	102.52	99.6208	99.2638
						3153.02	102.52	99.6089	99.2378
						3154.94	102.519	99.597	99.2129
						3156.87	102.52	99.5853	99.1893
						3158.8	102.522	99.5734	99.1645
						3160.73	102.525	99.5614	99.1371
						3162.66	102.527	99.5493	99.1095
						3164.59	102.532	99.5364	99.0839
						3166.52	102.536	99.5223	99.059
						3168.44	102.539	99.5068	99.0318
						3170.37	102.538	99.4903	99.0022
						3172.3	102.538	99.4731	98.9728
						3174.23	102.54	99.4561	98.9449
						3176.16	102.542	99.4402	98.9182
						3178.09	102.545	99.4258	98.8916
						3180.01	102.546	99.4121	98.8634
						3181.94	102.545	99.3972	98.8325
						3183.87	102.544	99.3812	98.8
						3185.8	102.543	99.3651	98.7684
						3187.73	102.544	99.3498	98.739
						3189.66	102.547	99.3347	98.7111
						3191.59	102.55	99.3195	98.6831
						3193.51	102.551	99.3049	98.654
						3195.44	102.551	99.2913	98.6246
						3197.37	102.551	99.2777	98.5961
						3199.3	102.552	99.2637	98.5687
						3201.23	102.554	99.2501	98.5413
						3203.16	102.555	99.2371	98.5124
						3205.08	102.556	99.2242	98.4835
						3207.01	102.558	99.2113	98.4565
						3208.94	102.56	99.1988	98.4306
						3210.87	102.562	99.1862	98.4031
						3212.8	102.562	99.1733	98.3736
						3214.73	102.56	99.1614	98.3438
						3216.65	102.559	99.1511	98.3165
						3218.58	102.56	99.141	98.2914
						3220.51	102.562	99.1299	98.2659
						3222.44	102.565	99.1181	98.2385
						3224.37	102.566	99.1064	98.2096
						3226.3	102.567	99.0938	98.1804
						3228.23	102.568	99.0794	98.152
						3230.15	102.57	99.0646	98.1241
						3232.08	102.572	99.0515	98.0962
						3234.01	102.572	99.0393	98.0686
						3235.94	102.572	99.0263	98.0423
						3237.87	102.573	99.0126	98.0163
						3239.8	102.575	98.9998	97.9889
						3241.72	102.576	98.9881	97.9621
						3243.65	102.579	98.9761	97.9395
						3245.58	102.583	98.9634	97.9205
						3247.51	102.585	98.9501	97.9015
						3249.44	102.585	98.9366	97.8804
						3251.37	102.586	98.9231	97.858
						3253.3	102.588	98.9102	97.8357
						3255.22	102.589	98.8979	97.8144
						3257.15	102.59	98.8852	97.7938
						3259.08	102.592	98.8709	97.7728
						3261.01	102.592	98.8555	97.751
						3262.94	102.592	98.8407	97.7291
						3264.87	102.591	98.8265	97.7068
						3266.79	102.593	98.8106	97.6839
						3268.72	102.598	98.7934	97.6611
						3270.65	102.603	98.7768	97.6398
						3272.58	102.605	98.7612	97.6196
						3274.51	102.606	98.7452	97.5982
						3276.44	102.606	98.7289	97.5734
						3278.37	102.604	98.7125	97.546
						3280.29	102.603	98.6957	97.5174
						3282.22	102.603	98.6788	97.4887
						3284.15	102.605	98.6633	97.4611
						3286.08	102.607	98.6494	97.4347
						3288.01	102.611	98.6361	97.4089
						3289.94	102.613	98.6222	97.3826
						3291.86	102.614	98.608	97.3533
						3293.79	102.613	98.5945	97.3201
						3295.72	102.614	98.5825	97.2862
						3297.65	102.617	98.572	97.2542
						3299.58	102.622	98.5633	97.2224
						3301.51	102.627	98.5563	97.1887
						3303.44	102.629	98.5495	97.1541
						3305.36	102.629	98.5417	97.1196
						3307.29	102.628	98.5333	97.0846
						3309.22	102.626	98.5247	97.0486
						3311.15	102.626	98.5157	97.013
						3313.08	102.628	98.5066	96.9786
						3315.01	102.633	98.4982	96.9451
						3316.93	102.638	98.4897	96.9117
						3318.86	102.641	98.4797	96.8773
						3320.79	102.643	98.4681	96.8427
						3322.72	102.644	98.4556	96.81
						3324.65	102.645	98.4428	96.7787
						3326.58	102.646	98.4302	96.7475
						3328.51	102.648	98.4173	96.7168
						3330.43	102.65	98.4034	96.6881
						3332.36	102.652	98.3878	96.6618
						3334.29	102.655	98.3711	96.6364
						3336.22	102.656	98.3537	96.6103
						3338.15	102.658	98.3363	96.5837
						3340.08	102.661	98.3194	96.5579
						3342	102.663	98.3027	96.5336
						3343.93	102.664	98.286	96.5108
						3345.86	102.666	98.2692	96.4892
						3347.79	102.668	98.2524	96.4683
						3349.72	102.672	98.2347	96.4477
						3351.65	102.675	98.2153	96.427
						3353.57	102.677	98.1946	96.4048
						3355.5	102.678	98.174	96.3813
						3357.43	102.679	98.1539	96.3596
						3359.36	102.682	98.1322	96.3415
						3361.29	102.686	98.1076	96.3244
						3363.22	102.689	98.0816	96.3048
						3365.15	102.69	98.0564	96.2836
						3367.07	102.692	98.0323	96.2629
						3369	102.693	98.0091	96.2414
						3370.93	102.693	97.9863	96.2176
						3372.86	102.692	97.9627	96.1922
						3374.79	102.692	97.9369	96.1667
						3376.72	102.694	97.9096	96.1419
						3378.64	102.699	97.8824	96.1175
						3380.57	102.704	97.8566	96.0927
						3382.5	102.707	97.8323	96.0677
						3384.43	102.71	97.8079	96.0429
						3386.36	102.712	97.7821	96.0169
						3388.29	102.712	97.7561	95.9893
						3390.22	102.711	97.732	95.9619
						3392.14	102.712	97.71	95.9363
						3394.07	102.714	97.6897	95.9125
						3396	102.716	97.6715	95.8917
						3397.93	102.718	97.6558	95.8758
						3399.86	102.721	97.644	95.8657
						3401.79	102.724	97.638	95.8625
						3403.71	102.727	97.6374	95.8661
						3405.64	102.73	97.6419	95.8747
						3407.57	102.73	97.6529	95.8895
						3409.5	102.731	97.6723	95.9144
						3411.43	102.731	97.6989	95.9514
						3413.36	102.73	97.7304	95.9994
						3415.29	102.73	97.766	96.0568
						3417.21	102.73	97.8063	96.1214
						3419.14	102.731	97.8526	96.1913
						3421.07	102.734	97.9057	96.2655
						3423	102.736	97.966	96.3432
						3424.93	102.736	98.0335	96.4223
						3426.86	102.735	98.1087	96.5011
						3428.78	102.734	98.1903	96.5793
						3430.71	102.734	98.2749	96.6555
						3432.64	102.734	98.3596	96.7281
						3434.57	102.732	98.4424	96.7969
						3436.5	102.728	98.521	96.8633
						3438.43	102.724	98.5939	96.9282
						3440.36	102.722	98.6602	96.991
						3442.28	102.72	98.7201	97.0507
						3444.21	102.719	98.7751	97.1085
						3446.14	102.716	98.8268	97.1653
						3448.07	102.71	98.875	97.2195
						3450	102.702	98.9186	97.27
						3451.93	102.693	98.9583	97.3188
						3453.85	102.683	98.9964	97.3675
						3455.78	102.674	99.0344	97.416
						3457.71	102.665	99.0712	97.4641
						3459.64	102.655	99.1052	97.5111
						3461.57	102.642	99.1359	97.5561
						3463.5	102.628	99.1641	97.6
						3465.43	102.613	99.1911	97.644
						3467.35	102.597	99.2176	97.6868
						3469.28	102.578	99.2428	97.727
						3471.21	102.556	99.2654	97.7653
						3473.14	102.533	99.2861	97.8023
						3475.07	102.509	99.3062	97.8391
						3477	102.486	99.3251	97.8763
						3478.92	102.465	99.3411	97.9125
						3480.85	102.446	99.3542	97.946
						3482.78	102.428	99.3661	97.9771
						3484.71	102.409	99.378	98.0066
						3486.64	102.389	99.3911	98.0354
						3488.57	102.37	99.4046	98.0657
						3490.49	102.355	99.4168	98.0995
						3492.42	102.343	99.4286	98.1345
						3494.35	102.333	99.441	98.1654
						3496.28	102.323	99.454	98.1915
						3498.21	102.315	99.4682	98.2173
						3500.14	102.309	99.4843	98.2451
						3502.07	102.306	99.5015	98.2736
						3503.99	102.304	99.519	98.3015
						3505.92	102.305	99.5363	98.3295
						3507.85	102.309	99.5538	98.3579
						3509.78	102.314	99.5717	98.3842
						3511.71	102.317	99.5894	98.4067
						3513.64	102.32	99.6073	98.4281
						3515.56	102.327	99.6263	98.4528
						3517.49	102.34	99.6462	98.4817
						3519.42	102.355	99.6652	98.5112
						3521.35	102.37	99.6818	98.5374
						3523.28	102.383	99.696	98.5598
						3525.21	102.393	99.7084	98.5811
						3527.14	102.403	99.7203	98.6032
						3529.06	102.417	99.7329	98.6268
						3530.99	102.435	99.7457	98.6521
						3532.92	102.455	99.7588	98.678
						3534.85	102.473	99.7727	98.7023
						3536.78	102.49	99.7862	98.7248
						3538.71	102.508	99.7965	98.7482
						3540.63	102.527	99.8032	98.7729
						3542.56	102.544	99.8092	98.7963
						3544.49	102.558	99.8169	98.8171
						3546.42	102.573	99.8264	98.8382
						3548.35	102.59	99.8362	98.8618
						3550.28	102.607	99.8455	98.8854
						3552.21	102.623	99.8535	98.9061
						3554.13	102.64	99.8594	98.9257
						3556.06	102.658	99.8637	98.9468
						3557.99	102.675	99.8684	98.9682
						3559.92	102.688	99.8741	98.9883
						3561.85	102.701	99.8792	99.0075
						3563.78	102.717	99.8818	99.0273
						3565.7	102.735	99.8827	99.0466
						3567.63	102.751	99.8851	99.0633
						3569.56	102.765	99.8904	99.0782
						3571.49	102.778	99.8972	99.0954
						3573.42	102.795	99.9036	99.1156
						3575.35	102.814	99.9095	99.135
						3577.28	102.831	99.9143	99.1511
						3579.2	102.847	99.9174	99.1659
						3581.13	102.863	99.9184	99.1826
						3583.06	102.883	99.9207	99.2016
						3584.99	102.903	99.9221	99.2277
						3586.92	102.92	99.9254	99.2505
						3588.85	102.935	99.9324	99.2716
						3590.77	102.95	99.9407	99.2937
						3592.7	102.964	99.9476	99.3169
						3594.63	102.977	99.9527	99.3393
						3596.56	102.987	99.9559	99.3598
						3598.49	102.997	99.9575	99.3793
						3600.42	103.009	99.9584	99.3993
						3602.35	103.02	99.9591	99.4201
						3604.27	103.026	99.9611	99.4409
						3606.2	103.028	99.9655	99.4602
						3608.13	103.031	99.9708	99.4782
						3610.06	103.038	99.9734	99.497
						3611.99	103.045	99.9725	99.5164
						3613.92	103.048	99.9716	99.5334
						3615.84	103.047	99.9736	99.5493
						3617.77	103.049	99.9772	99.5688
						3619.7	103.058	99.9801	99.5929
						3621.63	103.067	99.9812	99.6172
						3623.56	103.073	99.9795	99.64
						3625.49	103.075	99.9739	99.6601
						3627.41	103.074	99.9674	99.6742
						3629.34	103.072	99.9652	99.6828
						3631.27	103.07	99.9669	99.691
						3633.2	103.067	99.9679	99.7009
						3635.13	103.064	99.9666	99.7118
						3637.06	103.067	99.9667	99.7231
						3638.99	103.071	99.9697	99.7361
						3640.91	103.074	99.9721	99.7516
						3642.84	103.077	99.9701	99.7666
						3644.77	103.08	99.9627	99.7767
						3646.7	103.083	99.953	99.7829
						3648.63	103.087	99.9475	99.7888
						3650.56	103.09	99.9493	99.7956
						3652.48	103.094	99.9536	99.8041
						3654.41	103.103	99.9533	99.8154
						3656.34	103.113	99.9482	99.8266
						3658.27	103.121	99.9426	99.8338
						3660.2	103.126	99.9393	99.8385
						3662.13	103.135	99.9378	99.8453
						3664.06	103.154	99.9359	99.8564
						3665.98	103.183	99.9313	99.8709
						3667.91	103.212	99.9253	99.8858
						3669.84	103.231	99.9214	99.8962
						3671.77	103.243	99.9187	99.9019
						3673.7	103.257	99.9144	99.9066
						3675.63	103.272	99.9105	99.9108
						3677.55	103.285	99.9102	99.9138
						3679.48	103.299	99.911	99.9194
						3681.41	103.316	99.909	99.928
						3683.34	103.332	99.9033	99.9344
						3685.27	103.345	99.8968	99.9387
						3687.2	103.356	99.8936	99.9455
						3689.13	103.364	99.8946	99.9539
						3691.05	103.369	99.8965	99.9593
						3692.98	103.374	99.8976	99.9604
						3694.91	103.378	99.8995	99.9588
						3696.84	103.381	99.9018	99.9571
						3698.77	103.387	99.9013	99.9587
						3700.7	103.397	99.8974	99.9645
						3702.62	103.407	99.8922	99.9726
						3704.55	103.412	99.8881	99.9808
						3706.48	103.415	99.8859	99.9867
						3708.41	103.418	99.8834	99.9892
						3710.34	103.422	99.8788	99.9896
						3712.27	103.424	99.8745	99.9896
						3714.2	103.424	99.8739	99.9895
						3716.12	103.424	99.8758	99.989
						3718.05	103.426	99.8769	99.9883
						3719.98	103.43	99.877	99.9885
						3721.91	103.435	99.8773	99.991
						3723.84	103.444	99.8773	99.9955
						3725.77	103.454	99.8757	100
						3727.69	103.465	99.8711	100.006
						3729.62	103.474	99.8642	100.014
						3731.55	103.478	99.8586	100.021
						3733.48	103.478	99.8577	100.023
						3735.41	103.475	99.8597	100.022
						3737.34	103.474	99.8608	100.021
						3739.26	103.474	99.8585	100.021
						3741.19	103.476	99.8525	100.02
						3743.12	103.48	99.8471	100.019
						3745.05	103.485	99.8461	100.019
						3746.98	103.492	99.8466	100.022
						3748.91	103.499	99.845	100.027
						3750.84	103.502	99.8455	100.031
						3752.76	103.499	99.8517	100.031
						3754.69	103.496	99.8589	100.03
						3756.62	103.495	99.8619	100.03
						3758.55	103.496	99.8612	100.033
						3760.48	103.495	99.8593	100.035
						3762.41	103.494	99.8574	100.036
						3764.33	103.497	99.8559	100.037
						3766.26	103.502	99.8546	100.039
						3768.19	103.507	99.8527	100.041
						3770.12	103.508	99.8505	100.043
						3772.05	103.508	99.8498	100.046
						3773.98	103.509	99.8511	100.05
						3775.91	103.512	99.853	100.052
						3777.83	103.515	99.8547	100.052
						3779.76	103.519	99.8558	100.053
						3781.69	103.522	99.8554	100.054
						3783.62	103.526	99.8531	100.055
						3785.55	103.53	99.8498	100.057
						3787.48	103.534	99.8471	100.058
						3789.4	103.536	99.8465	100.057
						3791.33	103.533	99.8483	100.055
						3793.26	103.531	99.8508	100.055
						3795.19	103.535	99.8519	100.057
						3797.12	103.542	99.8501	100.061
						3799.05	103.55	99.845	100.066
						3800.98	103.555	99.8397	100.07
						3802.9	103.556	99.8388	100.07
						3804.83	103.556	99.8426	100.069
						3806.76	103.557	99.8477	100.069
						3808.69	103.557	99.8515	100.07
						3810.62	103.555	99.8519	100.071
						3812.55	103.556	99.8477	100.074
						3814.47	103.561	99.8419	100.078
						3816.4	103.567	99.8383	100.081
						3818.33	103.572	99.8361	100.084
						3820.26	103.577	99.8345	100.088
						3822.19	103.582	99.8348	100.089
						3824.12	103.583	99.8364	100.086
						3826.05	103.583	99.8371	100.084
						3827.97	103.585	99.8359	100.086
						3829.9	103.588	99.8333	100.09
						3831.83	103.591	99.8309	100.091
						3833.76	103.595	99.8291	100.091
						3835.69	103.599	99.8272	100.095
						3837.62	103.603	99.8268	100.1
						3839.54	103.606	99.8293	100.103
						3841.47	103.607	99.8325	100.104
						3843.4	103.606	99.8336	100.102
						3845.33	103.604	99.8328	100.101
						3847.26	103.604	99.8303	100.104
						3849.19	103.611	99.8253	100.111
						3851.12	103.625	99.8186	100.119
						3853.04	103.637	99.8136	100.125
						3854.97	103.638	99.8128	100.126
						3856.9	103.63	99.8151	100.121
						3858.83	103.624	99.8177	100.115
						3860.76	103.624	99.8192	100.114
						3862.69	103.628	99.82	100.117
						3864.61	103.632	99.8211	100.123
						3866.54	103.634	99.8228	100.13
						3868.47	103.636	99.8243	100.133
						3870.4	103.638	99.8258	100.131
						3872.33	103.639	99.8263	100.127
						3874.26	103.64	99.8252	100.126
						3876.18	103.644	99.8235	100.129
						3878.11	103.651	99.8221	100.134
						3880.04	103.654	99.8204	100.137
						3881.97	103.654	99.8175	100.137
						3883.9	103.654	99.8154	100.136
						3885.83	103.658	99.8164	100.136
						3887.76	103.662	99.818	100.14
						3889.68	103.664	99.8172	100.144
						3891.61	103.663	99.8165	100.145
						3893.54	103.666	99.8174	100.145
						3895.47	103.67	99.8167	100.147
						3897.4	103.674	99.8138	100.149
						3899.33	103.677	99.8116	100.153
						3901.25	103.681	99.8111	100.156
						3903.18	103.684	99.8103	100.158
						3905.11	103.682	99.8089	100.155
						3907.04	103.68	99.8076	100.151
						3908.97	103.682	99.8066	100.151
						3910.9	103.686	99.8051	100.152
						3912.83	103.691	99.8028	100.155
						3914.75	103.696	99.8002	100.16
						3916.68	103.7	99.7982	100.165
						3918.61	103.701	99.7966	100.168
						3920.54	103.698	99.7946	100.167
						3922.47	103.695	99.793	100.164
						3924.4	103.696	99.7934	100.16
						3926.32	103.7	99.795	100.159
						3928.25	103.704	99.7941	100.161
						3930.18	103.709	99.7898	100.166
						3932.11	103.713	99.786	100.169
						3934.04	103.716	99.7855	100.17
						3935.97	103.716	99.7864	100.17
						3937.9	103.717	99.7861	100.171
						3939.82	103.72	99.7837	100.171
						3941.75	103.723	99.7805	100.17
						3943.68	103.723	99.779	100.169
						3945.61	103.723	99.779	100.168
						3947.54	103.723	99.7782	100.168
						3949.47	103.725	99.7768	100.17
						3951.39	103.727	99.7754	100.171
						3953.32	103.727	99.7734	100.174
						3955.25	103.729	99.7714	100.175
						3957.18	103.729	99.771	100.172
						3959.11	103.727	99.7711	100.167
						3961.04	103.727	99.7701	100.165
						3962.97	103.733	99.7684	100.171
						3964.89	103.739	99.7669	100.18
						3966.82	103.739	99.7655	100.185
						3968.75	103.734	99.7633	100.185
						3970.68	103.729	99.7592	100.183
						3972.61	103.727	99.7528	100.181
						3974.54	103.729	99.746	100.18
						3976.46	103.735	99.7421	100.178
						3978.39	103.742	99.7411	100.177
						3980.32	103.746	99.7402	100.177
						3982.25	103.746	99.7374	100.178
						3984.18	103.744	99.7345	100.18
						3986.11	103.743	99.7339	100.181
						3988.04	103.744	99.7356	100.182
						3989.96	103.747	99.7367	100.18
						3991.89	103.751	99.7355	100.18
						3993.82	103.753	99.7324	100.182
						3995.75	103.755	99.7282	100.182
						3997.68	103.758	99.7247	100.183
						3999.61	103.761	99.7246	100.187
						4001.53	103.764	99.7267	100.192

[truncated: 9 more sheets: Supporting Figure 6, Supporting Figure 7, Supporting Figure 9, Supporting Figure 10, Supporting Figure 15, Supporting Figure 16, Supporting FIgure 17, Supporting Figure 19, Supporting Figure 20]
